# Supplementary material for: Bis{1-[(1H-benzotriazol-1-yl)meth­yl]-2-methyl-1H-imdazole-κN 3}dichlorido­zinc
Source: Acta Crystallogr Sect E Struct Rep Online. 2012 May 26;68(Pt 6):m819. doi: 10.1107/S1600536812022313 (PMC3379141; doi:10.1107/S1600536812022313)
Supplement: Supplementary file 1 [file e-68-0m819-sup1.cif]

##############################################################################
#                                                                            #
# This CIF contains the data in a paper accepted for publication in          #
# Acta Crystallographica Section E. It conforms to the requirements of       #
# Notes for Authors for Acta Crystallographica Section E, and has been       #
# peer reviewed under the auspices of the IUCr Commission on Journals.       #
#                                                                            #
# Full details of the Crystallographic Information File format               #
# are given in the paper "The Crystallographic Information File (CIF):       #
# a New Standard Archive File for Crystallography" by S. R. Hall, F. H.      #
# Allen and I. D. Brown [Acta Cryst. (1991), A47, 655-685].                  #
#                                                                            #
# The current version of the core CIF dictionary is obtainable from          #
# ftp://ftp.iucr.org/pub/cif_core.dic.                                       #
#                                                                            #
# Software is freely available for graphical display of the structure(s)     #
# in this CIF. For information consult the CIF software page                 #
# http://www.iucr.org/resources/cif/software.                                #
#                                                                            #
# This file may be used for bona fide research purposes within the           #
# scientific community so long as proper attribution is given to the journal # 
# article from which it was obtained.                                        #
#                                                                            #
##############################################################################
data_global
_audit_creation_method     'SHELXL97'
_journal_date_recd_electronic     2012-02-16
_journal_date_accepted     2012-05-16
_journal_name_full     'Acta Crystallographica, Section E'
_journal_year     2012
_journal_volume     68
_journal_issue      6
_journal_page_first     m819
_journal_page_last     m819
_journal_paper_category     QM
_journal_paper_doi     10.1107/S1600536812022313
_journal_coeditor_code     RK2337
_publ_contact_author_name     'Dr. Haiyan Yang'
_publ_contact_author_address
;
 School of Materials and Chemical Engineering
 Zhongyuan University of Technology
 Zhengzhou 450007
 People's Republic of China
;
_publ_contact_author_email     'yanghy2009@yahoo.com.cn'
_publ_contact_author_fax     '86 371 62506687'
_publ_contact_author_phone     '86 371 62506687'
_publ_section_title
;\
Bis{1-[(1<i>H</i>-benzotriazol-1-yl)methyl]-2-methyl-1<i>H</i>-imdazole-\
\k<i>N</i>^3^}dichloridozinc
;
loop_
    _publ_author_name
    _publ_author_footnote
    _publ_author_address
    'Haiyan Yang' ?
;
 School of Materials and Chemical Engineering
 Zhongyuan University of Technology
 Zhengzhou 450007
 People's Republic of China
;
    'Yinghua Li' ?
;
 School of Materials and Chemical Engineering
 Zhongyuan University of Technology
 Zhengzhou 450007
 People's Republic of China
;
data_I
_audit_creation_method     'SHELXL97'
_chemical_name_systematic
;
Bis{1-[(1<i>H</i>-benzotriazol-1-yl)methyl]-2-methyl-1<i>H</i>-imdazole-
\k<i>N</i>^3^}dichloridozinc
;
_chemical_name_common     ?
_chemical_formula_moiety     'C22 H22 Cl2 N10 Zn'
_chemical_formula_sum     'C22 H22 Cl2 N10 Zn'
_chemical_formula_iupac     '[Zn Cl2 (C11 H11 N5)2]'
_chemical_formula_weight     562.79
_chemical_melting_point     ?
_symmetry_cell_setting     triclinic
_symmetry_space_group_name_H-M     'P -1'
_symmetry_space_group_name_Hall     '-P 1'
loop_
    _symmetry_equiv_pos_as_xyz
    'x, y, z'
    '-x, -y, -z'
_cell_length_a     8.1625(16)
_cell_length_b     12.692(3)
_cell_length_c     13.290(3)
_cell_angle_alpha     65.52(3)
_cell_angle_beta     79.47(3)
_cell_angle_gamma     84.02(3)
_cell_volume     1231.3(6)
_cell_formula_units_Z     2
_cell_measurement_reflns_used     3518
_cell_measurement_theta_min     2.5391
_cell_measurement_theta_max     26.0108
_cell_measurement_temperature     295(2)
_exptl_crystal_description     'Block'
_exptl_crystal_colour     'ColoUrless'
_exptl_crystal_size_max     0.21
_exptl_crystal_size_mid     0.20
_exptl_crystal_size_min     0.18
_exptl_crystal_density_diffrn     1.518
_exptl_crystal_density_meas     ?
_exptl_crystal_density_method     'not measured'
_exptl_crystal_F_000     576
_exptl_absorpt_coefficient_mu     1.247
_exptl_absorpt_correction_type     numerical
_exptl_absorpt_process_details     '(<i>REQAB</i>; Jacobson, 1998)'
_exptl_absorpt_correction_T_min     0.7797
_exptl_absorpt_correction_T_max     0.8067
_exptl_special_details
;
;
_diffrn_ambient_temperature     295(2)
_diffrn_radiation_type     MoK\a
_diffrn_radiation_wavelength     0.71073
_diffrn_radiation_source     'fine-focus sealed tube'
_diffrn_radiation_monochromator     'graphite'
_diffrn_measurement_device_type     'Rigaku Saturn CCD'
_diffrn_measurement_method     '\w scans'
_diffrn_detector_area_resol_mean     28.5714
_diffrn_reflns_number     9045
_diffrn_reflns_av_R_equivalents     0.0199
_diffrn_reflns_av_sigmaI/netI     0.0285
_diffrn_reflns_theta_min     2.54
_diffrn_reflns_theta_max     25.00
_diffrn_reflns_theta_full     25.00
_diffrn_measured_fraction_theta_max     0.991
_diffrn_measured_fraction_theta_full     0.991
_diffrn_reflns_limit_h_min     -9
_diffrn_reflns_limit_h_max     9
_diffrn_reflns_limit_k_min     -15
_diffrn_reflns_limit_k_max     15
_diffrn_reflns_limit_l_min     -15
_diffrn_reflns_limit_l_max     15
_diffrn_standards_number     ?
_diffrn_standards_interval_count     ?
_diffrn_standards_interval_time     ?
_diffrn_standards_decay_%     ?
_refine_special_details
;
 Refinement of <i>F</i>^2^ against ALL reflections. The weighted
 <i>R</i>-factor <i>wR</i> and goodness of fit <i>S</i> are based on
 <i>F</i>^2^, conventional <i>R</i>-factors <i>R</i> are based on <i>F</i>,
 with <i>F</i> set to zero for negative <i>F</i>^2^. The threshold expression
 of <i>F</i>^2^ > \s(<i>F</i>^2^) is used only for calculating
 <i>R</i>-factors(gt) <i>etc</i>. and is not relevant to the choice of
 reflections for refinement. <i>R</i>-factors based on <i>F</i>^2^ are
 statistically about twice as large as those based on <i>F</i>, and
 <i>R</i>-factors based on ALL data will be even larger.
;
_reflns_number_total     4291
_reflns_number_gt     3870
_reflns_threshold_expression     I>2\s(I)
_refine_ls_structure_factor_coef     Fsqd
_refine_ls_matrix_type     full
_refine_ls_R_factor_all     0.0376
_refine_ls_R_factor_gt     0.0330
_refine_ls_wR_factor_gt     0.0761
_refine_ls_wR_factor_ref     0.0790
_refine_ls_goodness_of_fit_ref     1.021
_refine_ls_restrained_S_all     1.021
_refine_ls_number_reflns     4291
_refine_ls_number_parameters     318
_refine_ls_number_restraints     0
_refine_ls_hydrogen_treatment     constr
_refine_ls_weighting_scheme     calc
_refine_ls_weighting_details
         'calc w=1/[\s^2^(Fo^2^)+(0.0395P)^2^+0.5500P] where P=(Fo^2^+2Fc^2^)/3'
_atom_sites_solution_hydrogens     geom
_atom_sites_solution_primary     direct
_atom_sites_solution_secondary     difmap
_refine_ls_shift/su_max     0.001
_refine_ls_shift/su_mean     0.000
_refine_diff_density_max     0.250
_refine_diff_density_min     -0.206
_refine_ls_extinction_method     '<i>SHELXL97</i> (Sheldrick, 2008)'
_refine_ls_extinction_coef     0.0016(4)
loop_
    _atom_type_symbol
    _atom_type_description
    _atom_type_scat_dispersion_real
    _atom_type_scat_dispersion_imag
    _atom_type_scat_source
    'C' 'C' 0.0033 0.0016
                         'International Tables Vol C Tables 4.2.6.8 and 6.1.1.4'
    'H' 'H' 0.0000 0.0000
                         'International Tables Vol C Tables 4.2.6.8 and 6.1.1.4'
    'N' 'N' 0.0061 0.0033
                         'International Tables Vol C Tables 4.2.6.8 and 6.1.1.4'
    'Cl' 'Cl' 0.1484 0.1585
                         'International Tables Vol C Tables 4.2.6.8 and 6.1.1.4'
    'Zn' 'Zn' 0.2839 1.4301
                         'International Tables Vol C Tables 4.2.6.8 and 6.1.1.4'
_computing_data_collection     '<i>CrystalClear</i> (Rigaku/MSC, 2006)'
_computing_cell_refinement     '<i>CrystalClear</i> (Rigaku/MSC, 2006)'
_computing_data_reduction     '<i>CrystalClear</i> (Rigaku/MSC, 2006)'
_computing_structure_solution     '<i>SHELXS97</i> (Sheldrick, 2008)'
_computing_structure_refinement     '<i>SHELXL97</i> (Sheldrick, 2008)'
_computing_molecular_graphics     '<i>SHELXTL</i> (Sheldrick, 2008)'
_computing_publication_material     '<i>SHELXTL</i> (Sheldrick, 2008)'
loop_
    _atom_site_type_symbol
    _atom_site_label
    _atom_site_fract_x
    _atom_site_fract_y
    _atom_site_fract_z
    _atom_site_U_iso_or_equiv
    _atom_site_adp_type
    _atom_site_calc_flag
    _atom_site_refinement_flags
    _atom_site_occupancy
    _atom_site_symmetry_multiplicity
    _atom_site_disorder_assembly
    _atom_site_disorder_group
    Zn Zn1 0.26096(3) 0.74531(2) 0.46846(2) 0.03355(10) Uani d . 1 1 . .
    C C1 -0.0640(4) 0.7685(2) 0.6732(2) 0.0512(7) Uani d . 1 1 . .
    H H1A -0.0589 0.7233 0.6299 0.077 Uiso calc R 1 1 . .
    H H1B -0.1713 0.8072 0.6750 0.077 Uiso calc R 1 1 . .
    H H1C -0.0469 0.7186 0.7481 0.077 Uiso calc R 1 1 . .
    C C2 0.6003(3) 0.3826(2) 0.7613(2) 0.0409(6) Uani d . 1 1 . .
    H H2A 0.5611 0.3045 0.8044 0.049 Uiso calc R 1 1 . .
    H H2B 0.6908 0.3796 0.7039 0.049 Uiso calc R 1 1 . .
    C C3 0.5257(4) 0.2904(3) 1.1385(2) 0.0641(8) Uani d . 1 1 . .
    H H3 0.4495 0.2423 1.1963 0.077 Uiso calc R 1 1 . .
    C C4 0.1027(4) 0.8220(3) 1.1020(2) 0.0606(9) Uani d . 1 1 . .
    H H4 0.0662 0.7702 1.1748 0.073 Uiso calc R 1 1 . .
    C C5 0.6498(4) 0.3382(3) 1.1651(2) 0.0613(8) Uani d . 1 1 . .
    H H5 0.6543 0.3204 1.2399 0.074 Uiso calc R 1 1 . .
    C C6 0.7635(4) 0.4097(3) 1.0851(2) 0.0531(7) Uani d . 1 1 . .
    H H6 0.8446 0.4423 1.1032 0.064 Uiso calc R 1 1 . .
    C C7 0.2358(5) 0.8891(3) 1.0776(3) 0.0692(10) Uani d . 1 1 . .
    H H7 0.2905 0.8839 1.1351 0.083 Uiso calc R 1 1 . .
    C C8 0.6422(3) 0.6102(3) 0.5543(2) 0.0539(7) Uani d . 1 1 . .
    H H8A 0.6301 0.6618 0.4789 0.081 Uiso calc R 1 1 . .
    H H8B 0.7257 0.5513 0.5533 0.081 Uiso calc R 1 1 . .
    H H8C 0.6753 0.6530 0.5919 0.081 Uiso calc R 1 1 . .
    C C9 0.2172(3) 0.9801(2) 0.8796(2) 0.0505(7) Uani d . 1 1 . .
    H H9 0.2551 1.0317 0.8070 0.061 Uiso calc R 1 1 . .
    C C10 0.2928(4) 0.9661(3) 0.9675(3) 0.0662(9) Uani d . 1 1 . .
    H H10 0.3859 1.0092 0.9543 0.079 Uiso calc R 1 1 . .
    C C11 0.2104(3) 1.0085(2) 0.5854(2) 0.0475(6) Uani d . 1 1 . .
    H H11 0.2452 1.0755 0.5865 0.057 Uiso calc R 1 1 . .
    C C12 0.5123(3) 0.3121(2) 1.0295(2) 0.0499(7) Uani d . 1 1 . .
    H H12 0.4294 0.2806 1.0118 0.060 Uiso calc R 1 1 . .
    C C13 0.0228(3) 0.8343(2) 1.0126(2) 0.0423(6) Uani d . 1 1 . .
    C C14 0.2853(3) 0.9530(2) 0.5215(2) 0.0449(6) Uani d . 1 1 . .
    H H14 0.3822 0.9758 0.4698 0.054 Uiso calc R 1 1 . .
    C C15 0.7536(3) 0.4324(2) 0.9738(2) 0.0399(6) Uani d . 1 1 . .
    C C16 0.2988(3) 0.4307(2) 0.7382(2) 0.0424(6) Uani d . 1 1 . .
    H H16 0.2515 0.3673 0.7993 0.051 Uiso calc R 1 1 . .
    C C17 0.0800(3) 0.9127(2) 0.90483(19) 0.0361(5) Uani d . 1 1 . .
    C C18 0.0675(3) 0.85568(19) 0.62160(18) 0.0337(5) Uani d . 1 1 . .
    C C19 -0.0489(3) 0.9778(2) 0.72795(19) 0.0390(6) Uani d . 1 1 . .
    H H19A -0.0363 1.0582 0.7134 0.047 Uiso calc R 1 1 . .
    H H19B -0.1604 0.9702 0.7164 0.047 Uiso calc R 1 1 . .
    C C20 0.6307(3) 0.38376(19) 0.94853(19) 0.0336(5) Uani d . 1 1 . .
    C C21 0.2188(3) 0.5156(2) 0.6632(2) 0.0413(6) Uani d . 1 1 . .
    H H21 0.1043 0.5207 0.6632 0.050 Uiso calc R 1 1 . .
    C C22 0.4817(3) 0.5555(2) 0.61400(18) 0.0337(5) Uani d . 1 1 . .
    Cl Cl1 0.45953(8) 0.83942(6) 0.32652(5) 0.04840(17) Uani d . 1 1 . .
    Cl Cl2 0.03843(8) 0.70774(5) 0.41322(5) 0.04285(16) Uani d . 1 1 . .
    N N1 -0.1179(3) 0.78472(19) 1.01042(18) 0.0547(6) Uani d . 1 1 . .
    N N2 0.8546(3) 0.4955(2) 0.87684(19) 0.0533(6) Uani d . 1 1 . .
    N N3 -0.1494(3) 0.82872(19) 0.90881(18) 0.0495(6) Uani d . 1 1 . .
    N N4 0.8026(3) 0.48747(19) 0.79389(18) 0.0489(6) Uani d . 1 1 . .
    N N5 -0.0311(2) 0.90653(16) 0.84270(15) 0.0354(4) Uani d . 1 1 . .
    N N6 0.3321(2) 0.59458(16) 0.58550(15) 0.0348(4) Uani d . 1 1 . .
    N N7 0.0725(2) 0.94689(16) 0.64867(15) 0.0350(4) Uani d . 1 1 . .
    N N8 0.6644(2) 0.42128(16) 0.83454(16) 0.0364(4) Uani d . 1 1 . .
    N N9 0.4650(2) 0.45578(16) 0.70724(15) 0.0347(4) Uani d . 1 1 . .
    N N10 0.1957(2) 0.85662(16) 0.54477(15) 0.0355(4) Uani d . 1 1 . .
loop_
    _atom_site_aniso_label
    _atom_site_aniso_U_11
    _atom_site_aniso_U_22
    _atom_site_aniso_U_33
    _atom_site_aniso_U_12
    _atom_site_aniso_U_13
    _atom_site_aniso_U_23
    Zn1 0.03514(17) 0.03640(16) 0.02612(15) -0.00623(11) -0.00370(11)
                                                                    -0.00895(11)
    C1 0.0563(18) 0.0530(16) 0.0458(15) -0.0214(13) 0.0089(13) -0.0238(13)
    C2 0.0439(15) 0.0411(13) 0.0426(14) 0.0049(11) -0.0164(12) -0.0192(11)
    C3 0.059(2) 0.077(2) 0.0445(17) -0.0119(16) 0.0098(15) -0.0178(16)
    C4 0.085(2) 0.0578(18) 0.0370(15) 0.0294(17) -0.0215(16) -0.0194(14)
    C5 0.065(2) 0.083(2) 0.0399(16) 0.0015(17) -0.0088(15) -0.0293(16)
    C6 0.0531(18) 0.0654(18) 0.0510(16) -0.0007(14) -0.0160(14) -0.0306(15)
    C7 0.078(2) 0.082(2) 0.075(2) 0.043(2) -0.050(2) -0.053(2)
    C8 0.0376(15) 0.0638(18) 0.0451(15) -0.0141(13) -0.0039(12) -0.0053(13)
    C9 0.0418(15) 0.0581(17) 0.0529(16) -0.0030(13) -0.0104(13) -0.0222(14)
    C10 0.0482(18) 0.082(2) 0.087(3) 0.0086(16) -0.0295(18) -0.047(2)
    C11 0.0572(17) 0.0461(15) 0.0410(14) -0.0214(13) 0.0012(13) -0.0186(12)
    C12 0.0381(15) 0.0631(17) 0.0495(16) -0.0100(13) -0.0024(13) -0.0237(14)
    C13 0.0550(17) 0.0365(13) 0.0316(13) 0.0073(12) -0.0056(12) -0.0125(11)
    C14 0.0412(15) 0.0540(16) 0.0412(14) -0.0205(12) 0.0042(12) -0.0209(12)
    C15 0.0368(14) 0.0440(14) 0.0427(14) -0.0005(11) -0.0105(11) -0.0196(11)
    C16 0.0402(15) 0.0434(14) 0.0347(13) -0.0129(11) -0.0036(11) -0.0053(11)
    C17 0.0384(14) 0.0367(13) 0.0330(12) 0.0015(10) -0.0064(11) -0.0143(10)
    C18 0.0385(14) 0.0339(12) 0.0277(12) -0.0056(10) -0.0062(11) -0.0102(10)
    C19 0.0469(15) 0.0379(13) 0.0315(12) 0.0023(11) -0.0077(11) -0.0135(10)
    C20 0.0304(12) 0.0365(12) 0.0338(12) 0.0024(10) -0.0063(10) -0.0144(10)
    C21 0.0297(13) 0.0474(14) 0.0388(14) -0.0090(11) -0.0015(11) -0.0094(11)
    C22 0.0332(13) 0.0389(13) 0.0284(11) -0.0043(10) -0.0040(10) -0.0127(10)
    Cl1 0.0465(4) 0.0581(4) 0.0330(3) -0.0189(3) 0.0043(3) -0.0112(3)
    Cl2 0.0389(3) 0.0525(4) 0.0368(3) -0.0112(3) -0.0077(3) -0.0147(3)
    N1 0.0725(17) 0.0467(13) 0.0350(12) -0.0167(12) 0.0062(11) -0.0091(10)
    N2 0.0482(14) 0.0619(15) 0.0474(13) -0.0193(11) -0.0101(11) -0.0148(12)
    N3 0.0565(14) 0.0484(12) 0.0400(12) -0.0222(11) 0.0037(11) -0.0141(10)
    N4 0.0472(13) 0.0543(13) 0.0394(12) -0.0158(11) -0.0071(10) -0.0096(10)
    N5 0.0417(12) 0.0358(10) 0.0270(10) -0.0091(9) -0.0025(9) -0.0102(8)
    N6 0.0319(11) 0.0385(11) 0.0296(10) -0.0057(8) -0.0031(9) -0.0089(8)
    N7 0.0415(12) 0.0348(10) 0.0263(9) -0.0062(9) -0.0036(9) -0.0093(8)
    N8 0.0340(11) 0.0387(11) 0.0365(11) -0.0030(9) -0.0090(9) -0.0133(9)
    N9 0.0363(11) 0.0347(10) 0.0320(10) -0.0029(8) -0.0087(9) -0.0106(8)
    N10 0.0364(11) 0.0398(11) 0.0309(10) -0.0097(8) -0.0014(9) -0.0145(9)
_geom_special_details
;
 All s.u.'s (except the s.u. in the dihedral angle between two l.s. planes)
 are estimated using the full covariance matrix. The cell s.u.'s are taken
 into account individually in the estimation of s.u.'s in distances, angles
 and torsion angles; correlations between s.u.'s in cell parameters are only
 used when they are defined by crystal symmetry. An approximate (isotropic)
 treatment of cell s.u.'s is used for estimating s.u.'s involving l.s. planes.
;
loop_
    _geom_bond_atom_site_label_1
    _geom_bond_atom_site_label_2
    _geom_bond_site_symmetry_2
    _geom_bond_distance
    _geom_bond_publ_flag
    Zn1 N6 . 2.012(2) ?
    Zn1 N10 . 2.035(2) ?
    Zn1 Cl2 . 2.2413(8) ?
    Zn1 Cl1 . 2.2431(12) ?
    C1 C18 . 1.482(3) ?
    C1 H1A . 0.9600 ?
    C1 H1B . 0.9600 ?
    C1 H1C . 0.9600 ?
    C2 N8 . 1.449(3) ?
    C2 N9 . 1.457(3) ?
    C2 H2A . 0.9700 ?
    C2 H2B . 0.9700 ?
    C3 C12 . 1.381(4) ?
    C3 C5 . 1.399(4) ?
    C3 H3 . 0.9300 ?
    C4 C7 . 1.358(5) ?
    C4 C13 . 1.404(4) ?
    C4 H4 . 0.9300 ?
    C5 C6 . 1.353(4) ?
    C5 H5 . 0.9300 ?
    C6 C15 . 1.401(4) ?
    C6 H6 . 0.9300 ?
    C7 C10 . 1.405(5) ?
    C7 H7 . 0.9300 ?
    C8 C22 . 1.477(3) ?
    C8 H8A . 0.9600 ?
    C8 H8B . 0.9600 ?
    C8 H8C . 0.9600 ?
    C9 C10 . 1.359(4) ?
    C9 C17 . 1.387(4) ?
    C9 H9 . 0.9300 ?
    C10 H10 . 0.9300 ?
    C11 C14 . 1.345(4) ?
    C11 N7 . 1.370(3) ?
    C11 H11 . 0.9300 ?
    C12 C20 . 1.383(4) ?
    C12 H12 . 0.9300 ?
    C13 N1 . 1.376(3) ?
    C13 C17 . 1.390(3) ?
    C14 N10 . 1.385(3) ?
    C14 H14 . 0.9300 ?
    C15 N2 . 1.370(3) ?
    C15 C20 . 1.388(3) ?
    C16 C21 . 1.335(3) ?
    C16 N9 . 1.374(3) ?
    C16 H16 . 0.9300 ?
    C17 N5 . 1.361(3) ?
    C18 N10 . 1.319(3) ?
    C18 N7 . 1.353(3) ?
    C19 N5 . 1.441(3) ?
    C19 N7 . 1.458(3) ?
    C19 H19A . 0.9700 ?
    C19 H19B . 0.9700 ?
    C20 N8 . 1.369(3) ?
    C21 N6 . 1.383(3) ?
    C21 H21 . 0.9300 ?
    C22 N6 . 1.329(3) ?
    C22 N9 . 1.353(3) ?
    N1 N3 . 1.294(3) ?
    N2 N4 . 1.296(3) ?
    N3 N5 . 1.360(3) ?
    N4 N8 . 1.367(3) ?
loop_
    _geom_angle_atom_site_label_1
    _geom_angle_atom_site_label_2
    _geom_angle_atom_site_label_3
    _geom_angle_site_symmetry_1
    _geom_angle_site_symmetry_3
    _geom_angle
    _geom_angle_publ_flag
    N6 Zn1 N10 . . 106.75(8) ?
    N6 Zn1 Cl2 . . 106.36(6) ?
    N10 Zn1 Cl2 . . 110.35(6) ?
    N6 Zn1 Cl1 . . 116.35(6) ?
    N10 Zn1 Cl1 . . 103.11(6) ?
    Cl2 Zn1 Cl1 . . 113.66(3) ?
    C18 C1 H1A . . 109.5 ?
    C18 C1 H1B . . 109.5 ?
    H1A C1 H1B . . 109.5 ?
    C18 C1 H1C . . 109.5 ?
    H1A C1 H1C . . 109.5 ?
    H1B C1 H1C . . 109.5 ?
    N8 C2 N9 . . 114.16(19) ?
    N8 C2 H2A . . 108.7 ?
    N9 C2 H2A . . 108.7 ?
    N8 C2 H2B . . 108.7 ?
    N9 C2 H2B . . 108.7 ?
    H2A C2 H2B . . 107.6 ?
    C12 C3 C5 . . 122.4(3) ?
    C12 C3 H3 . . 118.8 ?
    C5 C3 H3 . . 118.8 ?
    C7 C4 C13 . . 117.1(3) ?
    C7 C4 H4 . . 121.5 ?
    C13 C4 H4 . . 121.5 ?
    C6 C5 C3 . . 121.8(3) ?
    C6 C5 H5 . . 119.1 ?
    C3 C5 H5 . . 119.1 ?
    C5 C6 C15 . . 117.0(3) ?
    C5 C6 H6 . . 121.5 ?
    C15 C6 H6 . . 121.5 ?
    C4 C7 C10 . . 121.6(3) ?
    C4 C7 H7 . . 119.2 ?
    C10 C7 H7 . . 119.2 ?
    C22 C8 H8A . . 109.5 ?
    C22 C8 H8B . . 109.5 ?
    H8A C8 H8B . . 109.5 ?
    C22 C8 H8C . . 109.5 ?
    H8A C8 H8C . . 109.5 ?
    H8B C8 H8C . . 109.5 ?
    C10 C9 C17 . . 115.8(3) ?
    C10 C9 H9 . . 122.1 ?
    C17 C9 H9 . . 122.1 ?
    C9 C10 C7 . . 122.5(3) ?
    C9 C10 H10 . . 118.7 ?
    C7 C10 H10 . . 118.7 ?
    C14 C11 N7 . . 106.4(2) ?
    C14 C11 H11 . . 126.8 ?
    N7 C11 H11 . . 126.8 ?
    C20 C12 C3 . . 115.4(3) ?
    C20 C12 H12 . . 122.3 ?
    C3 C12 H12 . . 122.3 ?
    N1 C13 C17 . . 108.6(2) ?
    N1 C13 C4 . . 131.1(3) ?
    C17 C13 C4 . . 120.2(3) ?
    C11 C14 N10 . . 109.3(2) ?
    C11 C14 H14 . . 125.4 ?
    N10 C14 H14 . . 125.4 ?
    N2 C15 C20 . . 109.1(2) ?
    N2 C15 C6 . . 130.3(2) ?
    C20 C15 C6 . . 120.6(2) ?
    C21 C16 N9 . . 106.3(2) ?
    C21 C16 H16 . . 126.9 ?
    N9 C16 H16 . . 126.9 ?
    N5 C17 C13 . . 104.0(2) ?
    N5 C17 C9 . . 133.1(2) ?
    C13 C17 C9 . . 122.8(2) ?
    N10 C18 N7 . . 110.1(2) ?
    N10 C18 C1 . . 126.2(2) ?
    N7 C18 C1 . . 123.7(2) ?
    N5 C19 N7 . . 112.75(19) ?
    N5 C19 H19A . . 109.0 ?
    N7 C19 H19A . . 109.0 ?
    N5 C19 H19B . . 109.0 ?
    N7 C19 H19B . . 109.0 ?
    H19A C19 H19B . . 107.8 ?
    N8 C20 C12 . . 133.3(2) ?
    N8 C20 C15 . . 103.8(2) ?
    C12 C20 C15 . . 122.8(2) ?
    C16 C21 N6 . . 109.7(2) ?
    C16 C21 H21 . . 125.2 ?
    N6 C21 H21 . . 125.2 ?
    N6 C22 N9 . . 109.2(2) ?
    N6 C22 C8 . . 126.3(2) ?
    N9 C22 C8 . . 124.6(2) ?
    N3 N1 C13 . . 108.5(2) ?
    N4 N2 C15 . . 108.6(2) ?
    N1 N3 N5 . . 108.8(2) ?
    N2 N4 N8 . . 108.6(2) ?
    C17 N5 N3 . . 110.18(19) ?
    C17 N5 C19 . . 129.7(2) ?
    N3 N5 C19 . . 119.62(19) ?
    C22 N6 C21 . . 106.54(19) ?
    C22 N6 Zn1 . . 130.58(16) ?
    C21 N6 Zn1 . . 122.47(15) ?
    C18 N7 C11 . . 107.9(2) ?
    C18 N7 C19 . . 126.8(2) ?
    C11 N7 C19 . . 125.3(2) ?
    N4 N8 C20 . . 109.87(19) ?
    N4 N8 C2 . . 118.9(2) ?
    C20 N8 C2 . . 129.8(2) ?
    C22 N9 C16 . . 108.33(19) ?
    C22 N9 C2 . . 126.1(2) ?
    C16 N9 C2 . . 125.4(2) ?
    C18 N10 C14 . . 106.4(2) ?
    C18 N10 Zn1 . . 129.92(16) ?
    C14 N10 Zn1 . . 123.69(17) ?
loop_
    _geom_torsion_atom_site_label_1
    _geom_torsion_atom_site_label_2
    _geom_torsion_atom_site_label_3
    _geom_torsion_atom_site_label_4
    _geom_torsion_site_symmetry_1
    _geom_torsion_site_symmetry_2
    _geom_torsion_site_symmetry_3
    _geom_torsion_site_symmetry_4
    _geom_torsion
    _geom_torsion_publ_flag
    C12 C3 C5 C6 . . . . 0.6(5) ?
    C3 C5 C6 C15 . . . . -1.1(4) ?
    C13 C4 C7 C10 . . . . -1.0(4) ?
    C17 C9 C10 C7 . . . . -0.5(4) ?
    C4 C7 C10 C9 . . . . 1.4(5) ?
    C5 C3 C12 C20 . . . . 0.4(4) ?
    C7 C4 C13 N1 . . . . -176.0(3) ?
    C7 C4 C13 C17 . . . . -0.1(4) ?
    N7 C11 C14 N10 . . . . -0.3(3) ?
    C5 C6 C15 N2 . . . . -176.4(3) ?
    C5 C6 C15 C20 . . . . 0.7(4) ?
    N1 C13 C17 N5 . . . . 0.3(3) ?
    C4 C13 C17 N5 . . . . -176.4(2) ?
    N1 C13 C17 C9 . . . . 177.8(2) ?
    C4 C13 C17 C9 . . . . 1.0(4) ?
    C10 C9 C17 N5 . . . . 175.9(3) ?
    C10 C9 C17 C13 . . . . -0.7(4) ?
    C3 C12 C20 N8 . . . . 176.7(3) ?
    C3 C12 C20 C15 . . . . -0.8(4) ?
    N2 C15 C20 N8 . . . . -0.1(3) ?
    C6 C15 C20 N8 . . . . -177.8(2) ?
    N2 C15 C20 C12 . . . . 178.0(2) ?
    C6 C15 C20 C12 . . . . 0.3(4) ?
    N9 C16 C21 N6 . . . . -0.4(3) ?
    C17 C13 N1 N3 . . . . -0.5(3) ?
    C4 C13 N1 N3 . . . . 175.8(3) ?
    C20 C15 N2 N4 . . . . -0.8(3) ?
    C6 C15 N2 N4 . . . . 176.5(3) ?
    C13 N1 N3 N5 . . . . 0.5(3) ?
    C15 N2 N4 N8 . . . . 1.4(3) ?
    C13 C17 N5 N3 . . . . 0.0(3) ?
    C9 C17 N5 N3 . . . . -177.1(3) ?
    C13 C17 N5 C19 . . . . 171.4(2) ?
    C9 C17 N5 C19 . . . . -5.7(4) ?
    N1 N3 N5 C17 . . . . -0.3(3) ?
    N1 N3 N5 C19 . . . . -172.7(2) ?
    N7 C19 N5 C17 . . . . 79.1(3) ?
    N7 C19 N5 N3 . . . . -110.1(2) ?
    N9 C22 N6 C21 . . . . -0.6(3) ?
    C8 C22 N6 C21 . . . . 178.9(2) ?
    N9 C22 N6 Zn1 . . . . 171.97(15) ?
    C8 C22 N6 Zn1 . . . . -8.5(4) ?
    C16 C21 N6 C22 . . . . 0.7(3) ?
    C16 C21 N6 Zn1 . . . . -172.67(17) ?
    N10 Zn1 N6 C22 . . . . -91.4(2) ?
    Cl2 Zn1 N6 C22 . . . . 150.73(19) ?
    Cl1 Zn1 N6 C22 . . . . 23.0(2) ?
    N10 Zn1 N6 C21 . . . . 80.14(19) ?
    Cl2 Zn1 N6 C21 . . . . -37.69(19) ?
    Cl1 Zn1 N6 C21 . . . . -165.44(16) ?
    N10 C18 N7 C11 . . . . 0.2(3) ?
    C1 C18 N7 C11 . . . . 179.7(2) ?
    N10 C18 N7 C19 . . . . 178.32(19) ?
    C1 C18 N7 C19 . . . . -2.1(4) ?
    C14 C11 N7 C18 . . . . 0.1(3) ?
    C14 C11 N7 C19 . . . . -178.1(2) ?
    N5 C19 N7 C18 . . . . 77.5(3) ?
    N5 C19 N7 C11 . . . . -104.7(3) ?
    N2 N4 N8 C20 . . . . -1.5(3) ?
    N2 N4 N8 C2 . . . . -169.2(2) ?
    C12 C20 N8 N4 . . . . -176.8(3) ?
    C15 C20 N8 N4 . . . . 1.0(3) ?
    C12 C20 N8 C2 . . . . -10.9(4) ?
    C15 C20 N8 C2 . . . . 166.9(2) ?
    N9 C2 N8 N4 . . . . -96.1(3) ?
    N9 C2 N8 C20 . . . . 99.1(3) ?
    N6 C22 N9 C16 . . . . 0.4(3) ?
    C8 C22 N9 C16 . . . . -179.2(2) ?
    N6 C22 N9 C2 . . . . 176.3(2) ?
    C8 C22 N9 C2 . . . . -3.3(4) ?
    C21 C16 N9 C22 . . . . 0.1(3) ?
    C21 C16 N9 C2 . . . . -175.9(2) ?
    N8 C2 N9 C22 . . . . 82.1(3) ?
    N8 C2 N9 C16 . . . . -102.7(3) ?
    N7 C18 N10 C14 . . . . -0.4(3) ?
    C1 C18 N10 C14 . . . . -179.9(2) ?
    N7 C18 N10 Zn1 . . . . -179.89(14) ?
    C1 C18 N10 Zn1 . . . . 0.6(3) ?
    C11 C14 N10 C18 . . . . 0.4(3) ?
    C11 C14 N10 Zn1 . . . . 179.98(17) ?
    N6 Zn1 N10 C18 . . . . -69.1(2) ?
    Cl2 Zn1 N10 C18 . . . . 46.1(2) ?
    Cl1 Zn1 N10 C18 . . . . 167.84(18) ?
    N6 Zn1 N10 C14 . . . . 111.50(19) ?
    Cl2 Zn1 N10 C14 . . . . -133.32(18) ?
    Cl1 Zn1 N10 C14 . . . . -11.60(19) ?
_iucr_refine_instructions_details
;
TITL a in P-1
CELL 0.71073   8.1625  12.6916  13.2905  65.521  79.473  84.021
ZERR    2.00   0.0016   0.0025   0.0027   0.030   0.030   0.030
LATT 1
SFAC C  H  N  Cl Zn
UNIT 44 44 20 4 2
L.S. 20
ACTA
BOND $H
CONF
HTAB
OMIT 0 50
TEMP 20
SIZE 0.18 0.20 0.21
FMAP 2
PLAN 20
WGHT  0.039500  0.550000
FVAR  0.748730
Zn1    5   0.260949  0.745278  0.468486 11.000000  0.035140  0.036080 =
           0.026000 -0.008950 -0.003660 -0.006110
C1     1  -0.063966  0.768403  0.673190 11.000000  0.055820  0.053940 =
           0.046030 -0.024810  0.010130 -0.022190
AFIX 137
H1A    2  -0.059208  0.723632  0.629525 11.000000 -1.500000
H1B    2  -0.171368  0.806903  0.675500 11.000000 -1.500000
H1C    2  -0.046360  0.718093  0.747886 11.000000 -1.500000
AFIX 0
C2     1   0.600282  0.382640  0.761212 11.000000  0.043310  0.041720 =
           0.043150 -0.019340 -0.016770  0.004800
AFIX 23
H2A    2   0.561059  0.304585  0.804348 11.000000 -1.200000
H2B    2   0.690763  0.379645  0.703828 11.000000 -1.200000
AFIX 0
C3     1   0.525369  0.290300  1.138687 11.000000  0.058740  0.076500 =
           0.045340 -0.017990  0.009410 -0.012620
AFIX 43
H3     2   0.449045  0.242306  1.196414 11.000000 -1.200000
AFIX 0
C4     1   0.102766  0.822162  1.102150 11.000000  0.086130  0.058980 =
           0.037380 -0.020160 -0.022500  0.030010
AFIX 43
H4     2   0.065989  0.770556  1.174949 11.000000 -1.200000
AFIX 0
C5     1   0.649894  0.338118  1.165294 11.000000  0.063510  0.083870 =
           0.040640 -0.029310 -0.008400  0.002240
AFIX 43
H5     2   0.654486  0.320185  1.240056 11.000000 -1.200000
AFIX 0
C6     1   0.763837  0.409761  1.085171 11.000000  0.054430  0.064150 =
           0.050850 -0.029710 -0.015830 -0.001090
AFIX 43
H6     2   0.844910  0.442416  1.103230 11.000000 -1.200000
AFIX 0
C7     1   0.235906  0.889000  1.077764 11.000000  0.078840  0.081940 =
           0.075880 -0.053710 -0.052060  0.043290
AFIX 43
H7     2   0.290907  0.883494  1.135259 11.000000 -1.200000
AFIX 0
C8     1   0.642260  0.610130  0.554245 11.000000  0.038160  0.064550 =
           0.045440 -0.006140 -0.003420 -0.014360
AFIX 137
H8A    2   0.629978  0.662078  0.478984 11.000000 -1.500000
H8B    2   0.725517  0.551248  0.552871 11.000000 -1.500000
H8C    2   0.675687  0.652517  0.592081 11.000000 -1.500000
AFIX 0
C9     1   0.217296  0.980184  0.879422 11.000000  0.042300  0.057410 =
           0.054180 -0.022020 -0.010800 -0.002970
AFIX 43
H9     2   0.255338  1.031605  0.806783 11.000000 -1.200000
AFIX 0
C10    1   0.292768  0.966466  0.967538 11.000000  0.047720  0.082550 =
           0.086890 -0.048360 -0.029170  0.008910
AFIX 43
H10    2   0.385382  1.009917  0.954405 11.000000 -1.200000
AFIX 0
C11    1   0.210238  1.008577  0.585429 11.000000  0.057850  0.045840 =
           0.040800 -0.018320  0.000870 -0.021260
AFIX 43
H11    2   0.244892  1.075563  0.586528 11.000000 -1.200000
AFIX 0
C12    1   0.512121  0.312078  1.029406 11.000000  0.038550  0.064260 =
           0.049470 -0.023720 -0.002220 -0.010720
AFIX 43
H12    2   0.429195  0.280738  1.011608 11.000000 -1.200000
AFIX 0
C13    1   0.022872  0.834279  1.012687 11.000000  0.056270  0.037010 =
           0.031060 -0.012360 -0.005700  0.008620
C14    1   0.285544  0.953143  0.521380 11.000000  0.042330  0.054000 =
           0.043160 -0.021900  0.003020 -0.019920
AFIX 43
H14    2   0.382370  0.975929  0.469681 11.000000 -1.200000
AFIX 0
C15    1   0.753870  0.432397  0.973756 11.000000  0.037750  0.043940 =
           0.043440 -0.019180 -0.011310 -0.000550
C16    1   0.298617  0.430607  0.738405 11.000000  0.040590  0.043860 =
           0.034790 -0.006210 -0.003920 -0.012330
AFIX 43
H16    2   0.251335  0.367158  0.799482 11.000000 -1.200000
AFIX 0
C17    1   0.079748  0.912498  0.904817 11.000000  0.039050  0.038100 =
           0.032360 -0.014500 -0.006100  0.001110
C18    1   0.067424  0.855826  0.621675 11.000000  0.037720  0.034090 =
           0.026910 -0.009760 -0.004680 -0.006140
C19    1  -0.048978  0.977849  0.728018 11.000000  0.047020  0.037970 =
           0.032020 -0.013380 -0.007400  0.002720
AFIX 23
H19A   2  -0.036205  1.058236  0.713539 11.000000 -1.200000
H19B   2  -0.160424  0.970377  0.716493 11.000000 -1.200000
AFIX 0
C20    1   0.630847  0.383724  0.948478 11.000000  0.031410  0.036700 =
           0.034280 -0.014250 -0.007350  0.002210
C21    1   0.218593  0.515641  0.663238 11.000000  0.029880  0.047620 =
           0.039190 -0.009540 -0.001140 -0.009480
AFIX 43
H21    2   0.104102  0.520940  0.663204 11.000000 -1.200000
AFIX 0
C22    1   0.481578  0.555564  0.613962 11.000000  0.034000  0.039200 =
           0.027600 -0.012350 -0.004440 -0.003870
Cl1    4   0.459604  0.839400  0.326458 11.000000  0.046900  0.057740 =
           0.032770 -0.011110  0.004340 -0.018940
Cl2    4   0.038405  0.707759  0.413170 11.000000  0.038840  0.052220 =
           0.036680 -0.014700 -0.007720 -0.011160
N1     3  -0.117834  0.784799  1.010342 11.000000  0.072480  0.046480 =
           0.035850 -0.009080  0.005520 -0.017360
N2     3   0.854476  0.495471  0.876849 11.000000  0.048630  0.062460 =
           0.047550 -0.015290 -0.009660 -0.019760
N3     3  -0.149326  0.828610  0.908865 11.000000  0.056730  0.048410 =
           0.040550 -0.014320  0.003880 -0.022670
N4     3   0.802742  0.487441  0.793913 11.000000  0.046630  0.055330 =
           0.039800 -0.009440 -0.007220 -0.015770
N5     3  -0.031010  0.906480  0.842641 11.000000  0.042670  0.035410 =
           0.028010 -0.010120 -0.003360 -0.008960
N6     3   0.332009  0.594521  0.585545 11.000000  0.032680  0.038260 =
           0.029170 -0.008640 -0.003510 -0.005530
N7     3   0.072628  0.946914  0.648605 11.000000  0.041900  0.035010 =
           0.027130 -0.009800 -0.004480 -0.005690
N8     3   0.664428  0.421307  0.834506 11.000000  0.034670  0.038740 =
           0.036900 -0.013220 -0.008910 -0.003290
N9     3   0.464960  0.455824  0.707248 11.000000  0.036160  0.035460 =
           0.031440 -0.010760 -0.008110 -0.003130
N10    3   0.195658  0.856634  0.544816 11.000000  0.037200  0.039900 =
           0.031910 -0.015090 -0.001900 -0.009800
HKLF 4
END
;
