# Supplementary material for: Bis{1-[(1H-benzotriazol-1-yl)meth­yl]-2-methyl-1H-imdazole-κN 3}dichlorido­zinc
Source: Acta Crystallogr Sect E Struct Rep Online. 2012 May 26;68(Pt 6):m819. doi: 10.1107/S1600536812022313 (PMC3379141; doi:10.1107/S1600536812022313)
Supplement: Supplementary file 2 [file e-68-0m819-Isup2.hkl]

# 
# h,k,l, Fc-squared, Fo-squared, sigma(Fo-squared) and status flag 
# 
data_I
_shelx_title ' a in P-1' 
_shelx_refln_list_code          4 
_shelx_F_calc_maximum      129.60 
_exptl_crystal_F_000       576.00 
_reflns_d_resolution_high  0.8410 
 
loop_ 
 _symmetry_equiv_pos_as_xyz 
 'x, y, z' 
 '-x, -y, -z' 
 
_cell_length_a     8.1625 
_cell_length_b    12.6916 
_cell_length_c    13.2905 
_cell_angle_alpha  65.521 
_cell_angle_beta   79.473 
_cell_angle_gamma  84.021 
 
_shelx_F_squared_multiplier     1.000 
 
loop_ 
 _refln_index_h 
 _refln_index_k 
 _refln_index_l 
 _refln_F_squared_calc 
 _refln_F_squared_meas 
 _refln_F_squared_sigma 
 _refln_observed_status 
   1   0   0      653.04      627.57      7.20 o 
   2   0   0      776.62      756.03      4.41 o 
   3   0   0      104.64      105.79      1.73 o 
   4   0   0     4568.61     4824.63     27.15 o 
   5   0   0      314.00      316.70     28.11 o 
   6   0   0      274.78      290.17     10.94 o 
   7   0   0      109.98      103.14     11.87 o 
   8   0   0       29.15       33.83     12.12 o 
   9   0   0       45.31       40.68     15.57 o 
  -9   1   0      308.48      296.66     29.13 o 
  -8   1   0      137.44      137.41     14.50 o 
  -7   1   0       36.29       44.22     10.29 o 
  -6   1   0      212.47      209.97     17.60 o 
  -5   1   0     3568.75     3592.96     37.17 o 
  -4   1   0        5.31        6.64      1.18 o 
  -3   1   0      284.95      268.83      2.35 o 
  -2   1   0     3323.66     3420.09     18.77 o 
  -1   1   0      668.50      717.09      4.24 o 
   2   1   0        5.41        5.12      1.60 o 
   3   1   0      669.15      647.43      7.12 o 
   4   1   0      663.82      715.57      6.56 o 
   5   1   0     3396.48     3570.59     56.32 o 
   6   1   0      333.64      314.07     14.15 o 
   7   1   0       13.97       16.87      4.27 o 
   8   1   0       56.80       55.06     18.77 o 
   9   1   0      170.85      155.99     27.55 o 
  -9   2   0      280.14      215.68     11.42 o 
  -8   2   0       34.15       41.21      7.26 o 
  -7   2   0      233.55      240.20     17.51 o 
  -6   2   0     1098.92     1157.85     19.35 o 
  -5   2   0       22.69       33.47      4.74 o 
  -4   2   0      257.40      225.65      3.94 o 
  -3   2   0      270.01      235.01      4.25 o 
  -2   2   0     2813.43     2923.93     22.49 o 
  -1   2   0        1.06        5.89      1.54 o 
   0   2   0       38.96       56.62      1.70 o 
   1   2   0      471.16      473.08      4.73 o 
   2   2   0      606.12      676.18      5.27 o 
   3   2   0       82.61       75.55      3.51 o 
   4   2   0     1524.39     1314.70     21.14 o 
   5   2   0      990.04     1021.17     19.93 o 
   6   2   0       12.05       15.59      4.92 o 
   7   2   0      116.52      112.52     28.56 o 
   8   2   0      487.67      442.57     16.07 o 
   9   2   0        4.08        3.67      5.00 o 
  -9   3   0       31.74       45.43      8.26 o 
  -8   3   0      393.07      442.60     19.36 o 
  -7   3   0       79.54       86.51     14.75 o 
  -6   3   0      108.88       88.35      6.66 o 
  -5   3   0     1144.13     1169.64     11.25 o 
  -4   3   0      110.06      100.10      4.31 o 
  -3   3   0      804.47      851.82      6.01 o 
  -2   3   0      232.78      221.93      4.24 o 
  -1   3   0     1220.49     1450.96     10.31 o 
   0   3   0      365.98      433.53      4.06 o 
   1   3   0        5.39        8.42      1.95 o 
   2   3   0        0.50        1.00      1.21 o 
   3   3   0     9915.13    10899.98    100.55 o 
   4   3   0       13.38       14.32      3.19 o 
   5   3   0     1078.69      989.47     25.46 o 
   6   3   0        5.07        4.59      2.42 o 
   7   3   0        4.54        4.11      2.12 o 
   8   3   0      222.11      232.32     14.13 o 
   9   3   0      578.82      569.36     22.87 o 
  -9   4   0       37.93       48.87      8.33 o 
  -8   4   0        2.24        1.16      1.51 o 
  -7   4   0       99.44      100.23      6.35 o 
  -6   4   0      324.25      321.42     12.91 o 
  -5   4   0      210.14      205.57      4.16 o 
  -4   4   0      496.85      476.68      6.94 o 
  -3   4   0      387.44      452.08      9.34 o 
  -2   4   0     2762.01     2749.60     25.32 o 
  -1   4   0      812.14      782.77     10.48 o 
   0   4   0     1549.59     1431.33      8.94 o 
   1   4   0     2079.98     2124.56     14.19 o 
   2   4   0      829.93      800.25      8.61 o 
   3   4   0       60.45       81.47      4.29 o 
   4   4   0     4985.69     5088.35     55.36 o 
   5   4   0       17.47       13.94      2.38 o 
   6   4   0      678.34      705.98     17.20 o 
   7   4   0       62.39       80.31     11.03 o 
   8   4   0      522.81      527.08     19.13 o 
   9   4   0      100.37       85.49     27.17 o 
  -8   5   0       43.66       47.15      5.94 o 
  -7   5   0      326.01      321.49     12.80 o 
  -6   5   0       52.59       46.49      6.17 o 
  -5   5   0      304.78      302.32      8.69 o 
  -4   5   0     1702.24     1774.69     19.76 o 
  -3   5   0     4097.35     4424.33     42.19 o 
  -2   5   0      677.48      681.83     11.14 o 
  -1   5   0     4928.89     4962.15     48.97 o 
   0   5   0       51.41       69.81      3.58 o 
   1   5   0      189.50      180.15      3.37 o 
   2   5   0      525.81      655.36     28.52 o 
   3   5   0     2752.73     2684.92     36.66 o 
   4   5   0       11.24       12.88      5.15 o 
   5   5   0       55.85       44.42      4.94 o 
   6   5   0        2.02        5.53      2.98 o 
   7   5   0      649.20      681.06     22.99 o 
   8   5   0      192.57      210.94     15.29 o 
  -8   6   0       94.18       79.60      8.43 o 
  -7   6   0        2.87        0.00      3.40 o 
  -6   6   0      681.43      705.16     16.15 o 
  -5   6   0      851.39      922.52     18.66 o 
  -4   6   0      448.95      423.20     11.85 o 
  -3   6   0     1277.70     1347.46     16.28 o 
  -2   6   0     4209.44     4432.38     42.78 o 
  -1   6   0      364.08      369.79      6.85 o 
   0   6   0      356.03      392.72      5.81 o 
   1   6   0      181.42      150.18      4.12 o 
   2   6   0      178.25      147.04      6.88 o 
   3   6   0     2746.86     2928.23     74.21 o 
   4   6   0      414.95      409.91      9.99 o 
   5   6   0       11.30        4.28      2.60 o 
   6   6   0      166.76      180.70     11.26 o 
   7   6   0      196.71      194.20     21.73 o 
   8   6   0      184.85      177.17     38.92 o 
  -8   7   0        8.59        8.43      5.45 o 
  -7   7   0      263.48      279.09      9.53 o 
  -6   7   0        1.16       10.16      4.23 o 
  -5   7   0       29.02       37.17      5.54 o 
  -4   7   0      740.40      715.59     13.82 o 
  -3   7   0      768.52      768.09     12.92 o 
  -2   7   0       36.42       50.31      5.14 o 
  -1   7   0      219.91      184.99      6.47 o 
   0   7   0     1612.15     1627.67     12.00 o 
   1   7   0     1681.06     1714.29     31.05 o 
   2   7   0      277.89      290.83     10.07 o 
   3   7   0     1338.12     1319.81     52.32 o 
   4   7   0      696.79      669.32     27.39 o 
   5   7   0       19.65       34.28      3.80 o 
   6   7   0      103.35      130.07     11.50 o 
   7   7   0      376.20      415.61     16.83 o 
   8   7   0      135.96      125.42     39.61 o 
  -7   8   0       27.45       16.66      6.75 o 
  -6   8   0      149.65      146.31     19.63 o 
  -5   8   0       33.20       44.72      4.56 o 
  -4   8   0        5.12        8.89      3.78 o 
  -3   8   0       43.65       45.28      4.78 o 
  -2   8   0     1207.31     1310.25     15.37 o 
  -1   8   0      484.25      439.39      7.47 o 
   0   8   0      233.79      199.81      4.72 o 
   1   8   0      585.00      593.26     24.44 o 
   2   8   0     2384.72     2444.95     24.35 o 
   3   8   0      170.51      157.31      7.54 o 
   4   8   0      301.11      281.68      8.61 o 
   5   8   0     1410.03     1337.17     32.83 o 
   6   8   0      430.84      439.45     17.05 o 
   7   8   0      162.22      199.63     13.61 o 
  -7   9   0       47.79       40.43     14.20 o 
  -6   9   0       39.18       53.73      7.54 o 
  -5   9   0      119.83      126.83      6.42 o 
  -4   9   0       36.50       38.27      4.53 o 
  -3   9   0      348.71      348.66      9.80 o 
  -2   9   0        2.53        6.21      4.52 o 
  -1   9   0      727.98      736.43     11.23 o 
   0   9   0      716.23      715.01     40.73 o 
   1   9   0      555.90      554.84     13.46 o 
   2   9   0       15.43        8.25      6.14 o 
   3   9   0      887.35      908.80     34.43 o 
   4   9   0       71.82       62.94     14.00 o 
   5   9   0       69.56       58.01     10.57 o 
   6   9   0       67.03       94.62     10.71 o 
   7   9   0      271.83      240.52     17.35 o 
  -6  10   0       90.77      118.35     26.13 o 
  -5  10   0      280.67      315.35     11.36 o 
  -4  10   0      122.63      131.11      7.62 o 
  -3  10   0      167.67      169.44      7.96 o 
  -2  10   0      300.95      284.63      8.58 o 
  -1  10   0      329.32      316.93     15.22 o 
   0  10   0      190.43      177.78      9.20 o 
   1  10   0       39.18       45.65      6.19 o 
   2  10   0       88.28       97.53      6.68 o 
   3  10   0        4.02        2.73      3.91 o 
   4  10   0      492.47      448.65     12.90 o 
   5  10   0        0.42       11.01      4.09 o 
   6  10   0      209.07      234.61     18.65 o 
  -5  11   0       93.87       98.88      9.52 o 
  -4  11   0       79.08       71.64     13.23 o 
  -3  11   0       80.98       97.57      6.85 o 
  -2  11   0       14.57       17.06      6.98 o 
  -1  11   0      147.78      147.29     17.14 o 
   0  11   0        4.42        4.67      6.53 o 
   1  11   0      243.48      242.31     10.22 o 
   2  11   0       78.72       93.14      6.88 o 
   3  11   0       64.72       75.71      6.97 o 
   4  11   0       73.04       72.77      8.26 o 
   5  11   0      139.70      151.07     18.37 o 
  -4  12   0       49.68       46.62      8.08 o 
  -3  12   0       52.01       50.89      5.59 o 
  -2  12   0      191.82      185.99     16.61 o 
  -1  12   0        0.45        4.52      4.02 o 
   0  12   0      227.08      212.19     10.32 o 
   1  12   0       14.25       15.56      5.28 o 
   2  12   0      394.31      398.71     10.88 o 
   3  12   0       80.77       95.03      8.01 o 
   4  12   0      154.04      167.56      8.77 o 
  -2  13   0      311.57      327.05     14.39 o 
  -1  13   0      153.05      155.32     14.01 o 
   0  13   0       10.14       19.95      5.63 o 
   1  13   0       87.40       90.13     13.24 o 
   2  13   0       79.66       67.42     16.12 o 
   3  13   0      316.28      306.29     12.79 o 
  -2 -13   1        6.07       16.28     10.61 o 
  -1 -13   1        7.15       13.72     10.25 o 
   0 -13   1        1.12       13.33      5.41 o 
   1 -13   1       84.38       83.14      8.17 o 
  -4 -12   1      152.05      146.50      7.64 o 
  -3 -12   1        6.81       16.49      5.57 o 
  -2 -12   1      555.44      529.69     13.58 o 
  -1 -12   1      166.74      151.15      7.71 o 
   0 -12   1       25.49       31.81      7.22 o 
   1 -12   1       15.44       28.01      8.58 o 
   2 -12   1      224.73      236.10     12.65 o 
   3 -12   1        3.75       13.53      4.28 o 
  -5 -11   1       28.50       21.75      8.92 o 
  -4 -11   1        0.76       18.92      7.64 o 
  -3 -11   1      106.37      103.69      7.11 o 
  -2 -11   1       13.41       24.85      8.45 o 
  -1 -11   1      275.38      257.77     10.09 o 
   0 -11   1       18.11       25.27     12.19 o 
   1 -11   1      280.01      262.36     28.75 o 
   2 -11   1       21.46       18.41      5.37 o 
   3 -11   1      190.90      185.80      8.06 o 
   4 -11   1        1.59       14.70      5.06 o 
   5 -11   1       86.33      101.78      8.70 o 
  -6 -10   1       59.50       51.43      6.04 o 
  -5 -10   1        1.59        7.56      2.96 o 
  -4 -10   1      582.06      610.41     26.47 o 
  -3 -10   1      135.07      136.92     10.99 o 
  -2 -10   1        2.82       19.03      5.75 o 
  -1 -10   1        1.60        3.88      3.94 o 
   0 -10   1     1170.41     1264.83     25.88 o 
   1 -10   1      212.36      201.74      9.80 o 
   2 -10   1       88.66       96.22      6.84 o 
   3 -10   1       34.48       33.26     12.69 o 
   4 -10   1       88.08      102.20      6.11 o 
   5 -10   1      163.86      169.84     10.36 o 
   6 -10   1      219.17      175.75     10.91 o 
  -7  -9   1        8.11        6.99      6.17 o 
  -6  -9   1      118.04      112.19     10.18 o 
  -5  -9   1      503.52      509.86     14.87 o 
  -4  -9   1      301.63      312.76      9.73 o 
  -3  -9   1     1081.50     1131.11     51.92 o 
  -2  -9   1       50.39       46.48      5.92 o 
  -1  -9   1      408.85      412.01     19.98 o 
   0  -9   1      179.97      196.42     10.34 o 
   1  -9   1     1660.57     1648.03     33.39 o 
   2  -9   1      125.38      124.31     19.90 o 
   3  -9   1        2.54        4.78      3.17 o 
   4  -9   1        6.34       14.18      4.44 o 
   5  -9   1      133.21      147.40     23.88 o 
   6  -9   1      196.25      203.10     25.86 o 
  -7  -8   1      152.09      151.74     27.80 o 
  -6  -8   1      122.42      138.46     16.12 o 
  -5  -8   1       12.93       14.27      7.24 o 
  -4  -8   1      704.58      693.41     17.07 o 
  -3  -8   1       83.22       66.22      6.14 o 
  -2  -8   1      182.50      153.17      7.12 o 
  -1  -8   1       13.08        8.38      3.98 o 
   0  -8   1     1398.12     1380.04     28.37 o 
   1  -8   1       11.59        3.38      1.19 o 
   2  -8   1      585.67      591.81      8.55 o 
   3  -8   1       14.68        9.32      3.64 o 
   4  -8   1      180.57      204.58     12.23 o 
   5  -8   1      101.10      103.11      6.39 o 
   6  -8   1      154.12      152.37      9.11 o 
   7  -8   1        0.16        2.22      2.96 o 
  -8  -7   1      148.89      154.44     18.58 o 
  -7  -7   1       67.20       87.39     21.19 o 
  -6  -7   1      159.31      186.58     16.41 o 
  -5  -7   1      529.31      518.62     20.96 o 
  -4  -7   1       26.80       34.58     13.13 o 
  -3  -7   1      311.97      296.55     10.15 o 
  -2  -7   1     1140.76     1082.36     17.71 o 
  -1  -7   1       98.30       87.56      6.42 o 
   0  -7   1      690.19      662.47     10.09 o 
   1  -7   1      849.71      813.61     17.08 o 
   2  -7   1      403.38      392.75      6.29 o 
   3  -7   1      579.95      575.68     31.67 o 
   4  -7   1      214.95      227.16     11.45 o 
   5  -7   1      230.89      221.82     12.70 o 
   6  -7   1        7.27        3.88      2.37 o 
   7  -7   1       23.85       17.18      3.57 o 
  -8  -6   1       66.76       51.52     18.72 o 
  -7  -6   1      700.95      732.11     24.72 o 
  -6  -6   1       37.67       35.20      9.43 o 
  -5  -6   1       16.87       12.97      8.17 o 
  -4  -6   1      191.50      165.62     11.26 o 
  -3  -6   1     1092.06     1118.05     24.09 o 
  -2  -6   1      422.89      358.71      9.55 o 
  -1  -6   1      281.92      261.14      9.93 o 
   0  -6   1     2378.42     2425.27     21.36 o 
   1  -6   1        2.36        2.48      1.95 o 
   2  -6   1      846.97      886.76     11.18 o 
   3  -6   1       11.00       10.31      3.22 o 
   4  -6   1      550.98      534.68     19.31 o 
   5  -6   1      447.25      433.13     11.43 o 
   6  -6   1       39.32       51.97      6.22 o 
   7  -6   1        0.46        4.58      2.55 o 
   8  -6   1       13.19       16.73      6.76 o 
  -8  -5   1      373.61      378.52     17.88 o 
  -7  -5   1      179.61      180.59     16.59 o 
  -6  -5   1      192.14      145.30     33.24 o 
  -5  -5   1      248.93      242.39     13.13 o 
  -4  -5   1      358.38      354.69     14.18 o 
  -3  -5   1     1649.50     1636.20     28.51 o 
  -2  -5   1      470.55      459.84      9.40 o 
  -1  -5   1       92.09       56.63      2.94 o 
   0  -5   1      436.67      394.33      6.83 o 
   1  -5   1     3123.13     3090.22     24.21 o 
   2  -5   1      466.55      443.73      9.26 o 
   3  -5   1     1381.11     1380.82     15.40 o 
   4  -5   1      688.07      652.46     16.99 o 
   5  -5   1      657.03      668.71     31.12 o 
   6  -5   1       83.72       85.46      7.95 o 
   7  -5   1      114.09      129.85      7.09 o 
   8  -5   1      171.84      167.34     17.20 o 
  -9  -4   1       45.79       41.96     15.36 o 
  -8  -4   1      471.29      490.42     21.59 o 
  -7  -4   1       31.99       37.76     11.78 o 
  -6  -4   1      319.16      327.88     19.24 o 
  -5  -4   1      549.96      540.56     19.41 o 
  -4  -4   1     1833.17     1821.41     37.73 o 
  -3  -4   1      736.15      672.76     12.52 o 
  -2  -4   1     4998.89     5301.05    123.22 o 
  -1  -4   1     1608.38     1565.82     27.93 o 
   0  -4   1      129.48      118.30      2.07 o 
   1  -4   1     1532.51     1479.73      9.29 o 
   2  -4   1      731.57      667.34      8.63 o 
   3  -4   1      400.72      409.47      8.41 o 
   4  -4   1     1351.69     1406.96     16.13 o 
   5  -4   1       12.51       18.50      5.97 o 
   6  -4   1      992.74      993.65     22.87 o 
   7  -4   1       38.09       39.52      6.79 o 
   8  -4   1      190.89      191.26      7.49 o 
   9  -4   1      206.14      195.71     10.52 o 
  -9  -3   1      160.30      137.27     40.54 o 
  -8  -3   1      262.75      300.38     21.19 o 
  -7  -3   1     1395.49     1430.79     40.56 o 
  -6  -3   1       65.19       94.35     11.32 o 
  -5  -3   1      831.78      824.31     23.24 o 
  -4  -3   1     2871.37     3047.87     47.85 o 
  -3  -3   1     2521.94     2634.49     25.37 o 
  -2  -3   1       36.66       43.71      2.14 o 
  -1  -3   1      920.71      923.90      7.91 o 
   0  -3   1      123.14      114.51      2.25 o 
   1  -3   1     5363.79     5326.51     34.78 o 
   2  -3   1      306.40      312.17      4.82 o 
   3  -3   1      777.36      746.63      8.01 o 
   4  -3   1      156.04      137.52      3.29 o 
   5  -3   1     1278.41     1266.41     20.90 o 
   6  -3   1      218.42      201.29     15.58 o 
   7  -3   1      144.50      161.39     11.84 o 
   8  -3   1      247.78      261.07     22.52 o 
  -9  -2   1      398.22      425.79     18.85 o 
  -8  -2   1      174.59      148.93     35.68 o 
  -7  -2   1       51.41       57.50     21.21 o 
  -6  -2   1      466.26      453.14     18.95 o 
  -5  -2   1      231.43      199.06     11.21 o 
  -4  -2   1     2191.39     2177.67     36.30 o 
  -3  -2   1     1642.50     1726.13     33.59 o 
  -2  -2   1     1689.80     1714.70     13.73 o 
  -1  -2   1       76.27       80.42      2.16 o 
   0  -2   1     5606.85     5522.44     49.38 o 
   2  -2   1     3759.18     3788.15     32.33 o 
   3  -2   1     3505.37     3587.28     17.79 o 
   4  -2   1      427.05      386.61      5.18 o 
   5  -2   1      650.69      660.15      7.99 o 
   6  -2   1     1190.05     1209.38     22.65 o 
   7  -2   1      101.77       92.21      5.21 o 
   8  -2   1       16.65       18.08      6.73 o 
  -9  -1   1       10.20        1.39      5.11 o 
  -8  -1   1      311.44      282.73     22.12 o 
  -7  -1   1       29.44       31.98      7.58 o 
  -6  -1   1       23.55       16.64      4.16 o 
  -5  -1   1      689.03      669.99     20.48 o 
  -4  -1   1      846.48      808.63     20.51 o 
  -3  -1   1     2480.15     2506.02     19.16 o 
  -2  -1   1      625.58      669.14      6.05 o 
  -1  -1   1      513.75      544.02      7.64 o 
   0  -1   1      260.94      280.95      2.91 o 
   2  -1   1     3286.47     3459.74     16.74 o 
   3  -1   1      145.89      144.00      1.70 o 
   4  -1   1        4.82        4.54      0.66 o 
   5  -1   1      264.45      232.03      4.58 o 
   6  -1   1      192.37      188.01      9.28 o 
   7  -1   1      398.96      401.96     17.62 o 
   8  -1   1      242.96      262.55     11.34 o 
   9  -1   1       16.91       11.74      5.34 o 
  -8   0   1      157.48      150.30      9.66 o 
  -7   0   1       17.25       21.60      7.17 o 
  -6   0   1      573.45      577.51     17.03 o 
  -5   0   1      270.83      230.66      7.39 o 
  -4   0   1     2373.98     2395.79     73.96 o 
  -3   0   1       14.35       12.84      1.92 o 
  -2   0   1     1023.50     1000.65      8.45 o 
   1   0   1       24.93       32.86      0.65 o 
   2   0   1       84.68       74.66      1.41 o 
   3   0   1     4184.70     4283.45     20.94 o 
   4   0   1     2479.90     2398.42     15.63 o 
   5   0   1       14.28        6.37      2.45 o 
   6   0   1      255.26      244.96      6.63 o 
   7   0   1       87.12      107.02      6.62 o 
   8   0   1      108.53      107.32     11.07 o 
   9   0   1        1.78        6.34      2.97 o 
  -9   1   1      291.95      253.72     20.09 o 
  -8   1   1      146.86      141.74     14.29 o 
  -7   1   1      185.96      204.27     14.77 o 
  -6   1   1      546.33      572.67     22.19 o 
  -5   1   1     2254.20     2207.79     21.35 o 
  -4   1   1      521.16      522.74      8.12 o 
  -3   1   1        4.43        4.97      0.86 o 
  -2   1   1      570.76      567.40      4.81 o 
  -1   1   1      509.18      564.98      5.84 o 
   1   1   1     3463.89     3410.28     42.70 o 
   2   1   1       95.14      118.27      2.45 o 
   3   1   1     1675.51     1751.19     10.28 o 
   4   1   1      157.24      155.62      3.53 o 
   5   1   1     3454.80     3597.71     47.84 o 
   6   1   1      462.04      465.15     10.92 o 
   7   1   1       24.66       31.66      4.02 o 
   8   1   1      109.03       94.35     26.66 o 
   9   1   1      209.24      228.13     31.76 o 
  -9   2   1        2.67        7.88      6.87 o 
  -8   2   1       67.36       77.43     17.62 o 
  -7   2   1       70.91       71.18     15.05 o 
  -6   2   1      297.85      278.46     13.47 o 
  -5   2   1     1388.88     1321.46     12.59 o 
  -4   2   1      802.15      771.36      9.92 o 
  -3   2   1       96.68       83.93      1.68 o 
  -2   2   1     5795.60     5745.92     48.96 o 
  -1   2   1      515.59      511.52      6.70 o 
   0   2   1     1018.20     1089.24      7.06 o 
   1   2   1      794.40      829.70      7.88 o 
   2   2   1     1174.08     1102.54      7.79 o 
   3   2   1        1.95        0.00      1.05 o 
   4   2   1     5844.51     5945.38     50.12 o 
   5   2   1     1223.03     1321.49     40.09 o 
   6   2   1      620.39      660.56     11.92 o 
   7   2   1      146.65      149.03      7.23 o 
   8   2   1      263.56      263.71     12.47 o 
   9   2   1        1.53        0.78      3.13 o 
  -9   3   1       75.20       70.40      7.85 o 
  -8   3   1       24.18       25.55      6.55 o 
  -7   3   1      166.36      182.44     11.94 o 
  -6   3   1      362.38      380.34     20.62 o 
  -5   3   1      750.71      741.37     12.10 o 
  -4   3   1        9.36        9.06      1.32 o 
  -3   3   1      296.26      281.53      4.60 o 
  -2   3   1        3.28        1.94      1.85 o 
   0   3   1     1040.33     1113.07      7.64 o 
   1   3   1       51.23       62.42      1.88 o 
   2   3   1        1.22        4.23      1.24 o 
   3   3   1     6216.55     6750.32     80.58 o 
   4   3   1       92.13       86.66      3.54 o 
   5   3   1      458.37      434.79     11.19 o 
   6   3   1       38.05       34.30      6.32 o 
   7   3   1      555.73      616.24     32.41 o 
   8   3   1       10.39        3.33      4.88 o 
   9   3   1      499.04      518.11     23.44 o 
  -8   4   1       25.31       29.42      8.86 o 
  -7   4   1       51.20       51.06      6.13 o 
  -6   4   1     1499.27     1579.00     45.61 o 
  -5   4   1      648.13      613.34     22.54 o 
  -4   4   1        4.91        6.65      1.04 o 
  -3   4   1      919.30      937.25      6.97 o 
  -2   4   1     2212.88     2157.73     14.53 o 
  -1   4   1      234.17      237.87      2.41 o 
   0   4   1     9995.95     9725.77    128.07 o 
   1   4   1        6.33        9.87      1.15 o 
   2   4   1      297.65      344.96      3.93 o 
   3   4   1      199.25      271.04      6.27 o 
   4   4   1     9362.61    10047.68     89.87 o 
   5   4   1        0.61        3.22      2.18 o 
   6   4   1       12.53       17.08      3.59 o 
   7   4   1        3.10        5.35      5.44 o 
   8   4   1     1007.30     1102.01     33.07 o 
   9   4   1        6.80        4.47      5.21 o 
  -8   5   1       50.26       56.97     12.71 o 
  -7   5   1      121.05      134.33      5.61 o 
  -6   5   1      130.76      124.71      8.81 o 
  -5   5   1      361.71      365.19      8.85 o 
  -4   5   1      475.32      457.35      9.59 o 
  -3   5   1      327.39      339.18     13.41 o 
  -2   5   1     3614.02     3527.69     25.61 o 
  -1   5   1     2947.98     2886.50     17.87 o 
   0   5   1       48.13       35.77      2.13 o 
   1   5   1       86.17       79.78      3.77 o 
   2   5   1       90.81       92.62      4.11 o 
   3   5   1      948.70      790.63     14.64 o 
   4   5   1      324.17      362.34      8.58 o 
   5   5   1       91.10       84.92      9.69 o 
   6   5   1       49.77       60.26     15.96 o 
   7   5   1      910.72      892.18     25.19 o 
   8   5   1        5.83        3.65      3.85 o 
   9   5   1      214.21      188.06     26.03 o 
  -8   6   1       64.76       61.90      8.72 o 
  -7   6   1      127.12      117.38      7.51 o 
  -6   6   1      750.86      782.78     47.27 o 
  -5   6   1      236.66      262.81     16.99 o 
  -4   6   1       47.21       38.08      3.61 o 
  -3   6   1      231.73      233.40      6.72 o 
  -2   6   1      458.15      404.60     10.52 o 
  -1   6   1      579.35      609.64      8.60 o 
   0   6   1      153.54      146.21      2.98 o 
   1   6   1       13.36       14.04      1.71 o 
   2   6   1     1708.76     1596.91     18.49 o 
   3   6   1       66.09       67.53      5.19 o 
   4   6   1      898.12      853.98     11.97 o 
   5   6   1        0.04        1.50      2.01 o 
   6   6   1      714.63      629.33     16.46 o 
   7   6   1       68.86       57.08     10.85 o 
   8   6   1      673.24      666.79     24.56 o 
  -8   7   1       50.87       58.85      8.86 o 
  -7   7   1      108.06      111.27      5.60 o 
  -6   7   1      170.71      159.22      9.24 o 
  -5   7   1      119.86      117.17     12.78 o 
  -4   7   1        1.72        1.92      2.41 o 
  -3   7   1      827.68      776.96     15.39 o 
  -2   7   1       92.75       78.45      4.52 o 
  -1   7   1     1847.28     1739.67     12.71 o 
   0   7   1      863.56      899.97     10.50 o 
   1   7   1      120.30      111.57      4.38 o 
   2   7   1      113.72      116.69      4.48 o 
   3   7   1     2390.13     2451.37     28.48 o 
   4   7   1        6.68        5.73      2.54 o 
   5   7   1       54.44       60.71      8.42 o 
   6   7   1       10.78        6.79      4.54 o 
   7   7   1      203.11      268.46     13.39 o 
   8   7   1       29.50       28.72      8.24 o 
  -7   8   1        3.51        9.36      3.35 o 
  -6   8   1       75.02       70.94      7.12 o 
  -5   8   1      304.48      292.07     10.63 o 
  -4   8   1      101.40       92.90     11.58 o 
  -3   8   1       81.00       82.19      5.10 o 
  -2   8   1     1279.55     1305.67     19.92 o 
  -1   8   1      227.71      211.47      3.72 o 
   0   8   1      367.04      352.13      6.23 o 
   1   8   1      587.05      559.43     18.57 o 
   2   8   1     2326.55     2362.88     27.66 o 
   3   8   1        6.06        8.37      3.77 o 
   4   8   1      516.46      520.44     17.57 o 
   5   8   1       91.54       96.48     12.56 o 
   6   8   1      426.56      443.34     20.42 o 
   7   8   1       22.54       28.26      5.83 o 
   8   8   1      305.69      270.01     15.41 o 
  -7   9   1      121.92      109.26     16.27 o 
  -6   9   1       83.71       67.30     15.67 o 
  -5   9   1       95.64       92.88      6.35 o 
  -4   9   1      372.90      365.03     12.26 o 
  -3   9   1      697.02      687.18     16.77 o 
  -2   9   1        7.77        6.52      3.39 o 
  -1   9   1       61.39       51.09      3.23 o 
   0   9   1      325.24      290.38      6.81 o 
   1   9   1      591.61      576.74     11.31 o 
   2   9   1       63.37       61.62      3.85 o 
   3   9   1     1043.58     1062.59     19.46 o 
   4   9   1        3.89       11.75      4.53 o 
   5   9   1      386.32      355.54     13.69 o 
   6   9   1       21.45       28.34      5.15 o 
   7   9   1      611.41      579.38     41.53 o 
  -6  10   1       17.64       24.75      7.77 o 
  -5  10   1      290.31      299.97      9.06 o 
  -4  10   1      251.71      223.77     15.17 o 
  -3  10   1      184.96      163.37      7.96 o 
  -2  10   1      302.11      318.46      8.79 o 
  -1  10   1      179.82      183.40      7.66 o 
   0  10   1      335.32      329.31     11.97 o 
   1  10   1       25.44       25.09      4.30 o 
   2  10   1      952.50      912.50     20.70 o 
   3  10   1      620.14      572.19     12.34 o 
   4  10   1       21.41       16.55      3.53 o 
   5  10   1        0.15        8.36      4.75 o 
   6  10   1      353.86      348.43     10.81 o 
   7  10   1       10.15       20.09      8.84 o 
  -5  11   1        0.58        1.96      2.70 o 
  -4  11   1       14.22       22.25      5.12 o 
  -3  11   1      294.02      310.79      9.22 o 
  -2  11   1      248.59      248.59     24.46 o 
  -1  11   1        2.13        3.70      5.57 o 
   0  11   1       24.04       31.43      5.01 o 
   1  11   1      979.25     1047.58     22.40 o 
   2  11   1        0.19        6.84      4.78 o 
   3  11   1       77.10       73.11      4.68 o 
   4  11   1      675.33      646.29     17.48 o 
   5  11   1      155.48      166.53     10.54 o 
   6  11   1       86.17       62.57     24.52 o 
  -4  12   1       69.52       84.93      8.75 o 
  -3  12   1        3.82        9.04      4.43 o 
  -2  12   1       42.74       45.10      7.79 o 
  -1  12   1      178.46      187.26      8.14 o 
   0  12   1       11.83       34.91      6.18 o 
   1  12   1      155.22      142.01     10.11 o 
   2  12   1      262.22      250.17     20.47 o 
   3  12   1       44.18       52.93      7.82 o 
   4  12   1       12.91       18.27      4.58 o 
   5  12   1       11.72       14.40      4.22 o 
  -3  13   1      110.12      118.31      8.91 o 
  -2  13   1      161.15      170.72      8.65 o 
  -1  13   1        2.57        3.89      3.39 o 
   0  13   1        2.34        8.14      4.73 o 
   1  13   1      125.24      134.40     13.92 o 
   2  13   1       42.48       31.28      5.15 o 
   3  13   1       49.76       60.89      7.33 o 
   4  13   1       14.94       13.28      4.70 o 
   0  14   1       32.77       44.15     11.36 o 
   1  14   1        0.78        7.97      3.99 o 
  -3 -12   2        9.03        9.38      4.95 o 
  -2 -12   2       92.49      109.85     22.82 o 
  -1 -12   2      114.62      124.40     18.12 o 
   0 -12   2      206.49      215.20     26.06 o 
   1 -12   2        0.23        7.14      3.94 o 
   2 -12   2      207.18      211.21     21.27 o 
   3 -12   2        5.72        7.00      9.35 o 
  -4 -11   2       17.55       15.60      3.70 o 
  -3 -11   2      585.94      632.16     15.66 o 
  -2 -11   2       14.65        5.86      4.53 o 
  -1 -11   2       46.59       41.82      7.99 o 
   0 -11   2        3.15        3.73      4.16 o 
   1 -11   2      947.28      998.96     25.65 o 
   2 -11   2       23.00       18.34      5.28 o 
   3 -11   2       78.46       80.83      8.86 o 
   4 -11   2       24.95       30.63     10.54 o 
  -5 -10   2       16.57       16.42      4.69 o 
  -4 -10   2      731.89      670.38     13.50 o 
  -3 -10   2      197.26      189.50     11.15 o 
  -2 -10   2       27.88       23.92      5.07 o 
  -1 -10   2       24.10       27.56      9.15 o 
   0 -10   2      337.15      352.08     14.73 o 
   1 -10   2      135.76       99.85     23.72 o 
   2 -10   2      452.00      486.83     14.95 o 
   3 -10   2       25.32       22.98      5.72 o 
   4 -10   2       53.72       65.22      6.31 o 
   5 -10   2       16.96       23.62      4.08 o 
  -6  -9   2      132.28      131.58     13.27 o 
  -5  -9   2      383.13      347.60     10.60 o 
  -4  -9   2        5.90       12.37      7.80 o 
  -3  -9   2      946.31      863.02     22.72 o 
  -2  -9   2      509.31      490.24     14.02 o 
  -1  -9   2       50.47       40.00      7.41 o 
   0  -9   2      106.89      104.89      9.87 o 
   1  -9   2     1179.24     1213.55     53.03 o 
   2  -9   2        5.18       14.22      4.87 o 
   3  -9   2       17.93       24.94      5.00 o 
   4  -9   2        1.54        4.56      5.04 o 
   5  -9   2      390.17      397.62     14.67 o 
   6  -9   2       11.16       21.42     17.95 o 
  -7  -8   2       95.89      118.37      8.49 o 
  -6  -8   2        7.49        9.96      4.17 o 
  -5  -8   2       24.79       40.67      6.42 o 
  -4  -8   2      847.44      835.57     18.53 o 
  -3  -8   2      179.55      157.58      8.06 o 
  -2  -8   2       69.28       62.43      6.21 o 
  -1  -8   2       16.83       13.68      3.77 o 
   0  -8   2      701.30      687.45     24.62 o 
   1  -8   2      402.52      367.12      8.91 o 
   2  -8   2     1026.54     1051.99     15.81 o 
   3  -8   2       13.28       16.26      3.91 o 
   4  -8   2      396.26      412.53     11.35 o 
   5  -8   2        0.99        3.22      4.93 o 
   6  -8   2      386.66      405.42     34.92 o 
   7  -8   2        5.25        3.11      3.03 o 
  -7  -7   2        9.84       13.90     11.53 o 
  -6  -7   2      166.99      162.99     34.01 o 
  -5  -7   2      224.58      265.75     20.96 o 
  -4  -7   2       31.99       28.84      4.41 o 
  -3  -7   2      234.48      236.31      8.92 o 
  -2  -7   2       15.77       23.28      5.05 o 
  -1  -7   2     1048.76     1045.29     14.79 o 
   0  -7   2      191.27      196.48      7.24 o 
   1  -7   2      528.54      467.95      8.23 o 
   2  -7   2       20.22       17.16      2.56 o 
   3  -7   2      351.45      362.84     11.47 o 
   4  -7   2        0.06        9.01      4.29 o 
   5  -7   2     1241.14     1298.18     30.04 o 
   6  -7   2       40.18       35.16      5.46 o 
   7  -7   2      145.45      130.03     10.49 o 
  -8  -6   2        4.93        5.98      6.32 o 
  -7  -6   2      326.80      282.68     21.03 o 
  -6  -6   2      489.89      468.78     19.13 o 
  -5  -6   2       23.72       37.94      7.47 o 
  -4  -6   2      681.82      730.79     15.43 o 
  -3  -6   2     1190.67     1228.72     17.55 o 
  -2  -6   2      871.25      892.27     12.85 o 
  -1  -6   2      148.39      175.66     10.71 o 
   0  -6   2     2931.89     2891.33     22.56 o 
   1  -6   2        4.11        7.60      1.53 o 
   2  -6   2      243.75      265.56      5.00 o 
   3  -6   2        4.92        2.60      3.36 o 
   4  -6   2      490.25      492.15     14.19 o 
   5  -6   2      165.64      137.87      5.58 o 
   6  -6   2      286.89      309.17     12.30 o 
   7  -6   2       64.21       52.01     10.13 o 
   8  -6   2      105.72       90.86     18.47 o 
  -8  -5   2      304.74      315.15     19.88 o 
  -7  -5   2       15.65        9.27      9.11 o 
  -6  -5   2      489.09      486.32     19.57 o 
  -5  -5   2     1890.76     1810.86     57.48 o 
  -4  -5   2      699.44      674.65     19.08 o 
  -3  -5   2       37.95       32.79      3.13 o 
  -2  -5   2     4071.24     4409.81     42.52 o 
  -1  -5   2     3814.23     4010.83     38.89 o 
   0  -5   2        7.42       13.72      2.30 o 
   1  -5   2      683.40      668.18     16.55 o 
   2  -5   2       34.39       31.49      2.37 o 
   3  -5   2      192.50      184.49      9.23 o 
   4  -5   2      685.65      662.80     26.24 o 
   5  -5   2      341.85      361.78     25.31 o 
   6  -5   2       77.87       86.86      8.79 o 
   7  -5   2       17.43        9.09      3.38 o 
   8  -5   2        6.44        6.48      5.78 o 
  -8  -4   2       17.39       20.80     11.05 o 
  -7  -4   2      145.17      183.97     12.24 o 
  -6  -4   2      666.52      655.15     32.64 o 
  -5  -4   2      307.98      280.10     16.35 o 
  -4  -4   2      102.58      100.74     11.74 o 
  -3  -4   2     2232.95     2195.48     36.18 o 
  -2  -4   2      267.92      236.87      6.36 o 
  -1  -4   2       21.93       25.53      2.59 o 
   0  -4   2     4617.56     4605.79     33.02 o 
   1  -4   2      217.20      217.84      7.88 o 
   2  -4   2      575.12      557.55      8.98 o 
   3  -4   2      323.61      334.58      7.73 o 
   4  -4   2     2046.85     2050.23     23.50 o 
   5  -4   2       51.73       62.82      4.52 o 
   6  -4   2       13.47       15.19      3.67 o 
   7  -4   2        3.83        4.70      2.16 o 
   8  -4   2      164.16      186.05      6.85 o 
  -8  -3   2      340.40      354.02     38.90 o 
  -7  -3   2      113.23       88.41     22.90 o 
  -6  -3   2      245.72      204.70     14.63 o 
  -5  -3   2      344.42      309.07     13.51 o 
  -4  -3   2       72.24       49.93     12.71 o 
  -3  -3   2        3.73        2.21      4.98 o 
  -2  -3   2       65.95       76.80      3.35 o 
  -1  -3   2     5971.27     5920.31     35.57 o 
   0  -3   2      784.20      821.63      7.15 o 
   1  -3   2     1560.39     1527.01     12.57 o 
   2  -3   2     1696.08     1765.30     14.20 o 
   3  -3   2     1536.83     1518.63     10.51 o 
   4  -3   2      366.23      347.63      5.94 o 
   5  -3   2      354.18      336.98      7.05 o 
   6  -3   2      189.10      181.54      5.19 o 
   7  -3   2       36.27       40.95      4.62 o 
   8  -3   2       26.56       28.20      4.97 o 
  -9  -2   2      256.19      295.08     62.07 o 
  -8  -2   2       14.90       14.95     13.74 o 
  -7  -2   2       15.77       19.70      7.22 o 
  -6  -2   2     1358.11     1406.62     39.27 o 
  -5  -2   2      345.24      338.86     17.92 o 
  -4  -2   2      644.01      641.32     21.87 o 
  -3  -2   2        2.83        9.22      4.22 o 
  -2  -2   2      626.32      576.76      6.37 o 
  -1  -2   2      130.19      125.34      5.45 o 
   0  -2   2     3832.97     3899.37     32.66 o 
   2  -2   2      399.69      365.44      3.70 o 
   3  -2   2        8.34        7.30      0.80 o 
   4  -2   2     2784.06     2876.21     17.16 o 
   5  -2   2      182.37      180.33      2.44 o 
   6  -2   2      144.74      138.86      4.77 o 
   7  -2   2       77.50       73.81      6.73 o 
   8  -2   2      159.55      174.96     11.47 o 
  -9  -1   2       21.38       11.82      5.82 o 
  -8  -1   2      402.89      474.38     24.09 o 
  -7  -1   2        1.93        5.02      4.68 o 
  -6  -1   2      220.12      201.33     13.45 o 
  -5  -1   2     1809.63     1847.47     41.12 o 
  -4  -1   2     5844.82     6230.06     88.12 o 
  -3  -1   2     4557.44     5043.19     67.07 o 
  -2  -1   2      405.68      461.06      6.13 o 
  -1  -1   2      477.73      477.17      9.29 o 
   0  -1   2     5338.80     5588.18     43.10 o 
   1  -1   2     4529.50     4362.97     43.97 o 
   2  -1   2     2493.20     2499.32     12.47 o 
   3  -1   2     1442.58     1365.56      7.55 o 
   4  -1   2       45.61       44.77      1.73 o 
   5  -1   2     2261.15     2348.47     17.45 o 
   6  -1   2      257.31      244.58      6.66 o 
   7  -1   2      915.23      879.62     14.19 o 
   8  -1   2      481.03      477.55     21.39 o 
  -9   0   2      292.69      286.72     17.88 o 
  -8   0   2      217.47      191.76     29.42 o 
  -7   0   2       37.74       43.30     12.17 o 
  -6   0   2      166.71      183.15     12.65 o 
  -5   0   2     1880.66     1839.63     20.35 o 
  -4   0   2      598.56      630.09     11.20 o 
  -3   0   2      333.10      308.38      3.59 o 
  -2   0   2     2471.40     2596.21     24.46 o 
  -1   0   2     2213.84     2398.15     30.61 o 
   1   0   2       19.76       20.15      0.86 o 
   3   0   2      304.46      306.63      2.62 o 
   4   0   2     1920.94     1826.63     12.73 o 
   5   0   2      738.06      739.90      9.07 o 
   6   0   2      549.17      584.78     11.27 o 
   7   0   2       44.23       38.21      7.59 o 
   8   0   2      749.62      783.73     13.14 o 
  -9   1   2       33.03       39.65      9.93 o 
  -8   1   2      125.73      136.70     16.76 o 
  -7   1   2        2.02        4.43      4.50 o 
  -6   1   2      147.60      137.43     12.08 o 
  -5   1   2      943.70      946.84     11.84 o 
  -4   1   2     1870.61     1836.88     19.32 o 
  -3   1   2     2462.17     2485.37     18.15 o 
  -2   1   2     2063.75     2075.38     15.83 o 
  -1   1   2     4323.07     4261.24     36.25 o 
   0   1   2      143.95      164.69      1.86 o 
   2   1   2     5753.17     6072.79     40.75 o 
   3   1   2     2919.80     2940.65     14.65 o 
   4   1   2      897.22      861.10      8.22 o 
   5   1   2     1288.08     1329.81     11.51 o 
   6   1   2       15.99       22.08      6.48 o 
   7   1   2      122.74      125.76      7.51 o 
   8   1   2       38.29       38.56      6.53 o 
  -9   2   2      249.62      227.33     18.10 o 
  -8   2   2      143.34      150.57     12.19 o 
  -5   2   2     1770.21     1777.44     23.42 o 
  -4   2   2      469.30      452.56      5.89 o 
  -3   2   2       40.12       40.87      2.19 o 
  -2   2   2      167.03      137.00      2.32 o 
  -1   2   2     3835.84     3959.02     81.28 o 
   1   2   2     1293.16     1282.95      8.28 o 
   2   2   2       49.13       49.35      2.32 o 
   3   2   2       64.03       70.92      1.55 o 
   4   2   2      644.41      623.05      8.94 o 
   5   2   2     1228.86     1265.38     12.33 o 
   6   2   2      255.83      273.64      8.07 o 
   7   2   2      473.84      432.39     10.42 o 
   8   2   2       89.37      101.95      7.01 o 
   9   2   2      293.09      275.81     12.79 o 
  -9   3   2        1.37        5.69      6.35 o 
  -8   3   2       44.50       42.82      7.24 o 
  -7   3   2      335.13      304.16     17.21 o 
  -6   3   2       76.20       91.68     27.32 o 
  -5   3   2       53.19       41.06      4.01 o 
  -4   3   2      658.94      647.61      9.26 o 
  -3   3   2       55.08       53.63      2.41 o 
  -2   3   2     3540.16     3684.60     22.62 o 
  -1   3   2    11144.41    10702.35    124.58 o 
   0   3   2     7838.51     7881.58     65.25 o 
   1   3   2      683.05      632.23      5.39 o 
   2   3   2      818.61      800.47      9.57 o 
   3   3   2      949.15      910.58     10.54 o 
   4   3   2     1130.87     1053.82     14.04 o 
   5   3   2     1466.66     1419.17     13.41 o 
   6   3   2      287.89      281.03     10.97 o 
   7   3   2      151.87      148.23      6.02 o 
   8   3   2        1.25        1.75      1.83 o 
   9   3   2       91.86       98.65      8.53 o 
  -8   4   2        4.05       13.52      9.48 o 
  -7   4   2      557.62      560.28     20.89 o 
  -6   4   2      844.81      870.18     37.51 o 
  -5   4   2      996.96      989.15     15.68 o 
  -4   4   2       42.40       42.03      2.05 o 
  -3   4   2      145.70      152.17      5.60 o 
  -2   4   2     2091.79     2103.21     13.50 o 
  -1   4   2     5352.43     5235.83    136.88 o 
   0   4   2      765.99      839.69      7.45 o 
   1   4   2      192.47      192.72      4.52 o 
   2   4   2      809.40      812.00      6.91 o 
   3   4   2      244.96      216.96      4.97 o 
   4   4   2     3844.68     3928.71     30.43 o 
   5   4   2        2.03        3.39      2.13 o 
   6   4   2      576.07      581.56     11.81 o 
   7   4   2     1085.40     1040.44     22.29 o 
   8   4   2      725.03      729.58     13.94 o 
   9   4   2        7.69       11.35      3.71 o 
  -8   5   2       34.66       35.88      8.60 o 
  -7   5   2       75.47       72.75     14.39 o 
  -6   5   2     1041.17     1059.43     26.51 o 
  -5   5   2     1088.57     1099.36     16.94 o 
  -4   5   2      151.52      138.45      2.25 o 
  -3   5   2      834.38      864.58      9.54 o 
  -2   5   2      636.18      568.98      7.20 o 
  -1   5   2     5052.07     5057.19     45.84 o 
   0   5   2        8.83       14.42      1.55 o 
   1   5   2     2014.03     2036.36     21.92 o 
   2   5   2      116.99      122.06      3.73 o 
   3   5   2     3936.86     4221.50     39.17 o 
   4   5   2     1356.02     1320.75     17.20 o 
   5   5   2     1543.63     1591.55     40.92 o 
   6   5   2       89.89       93.80     13.47 o 
   7   5   2      470.00      461.60     13.26 o 
   8   5   2        7.72        2.48      2.17 o 
   9   5   2      426.33      439.80     33.11 o 
  -8   6   2       15.56        5.55      5.16 o 
  -7   6   2      201.51      194.96      9.68 o 
  -6   6   2      454.86      459.38     12.74 o 
  -5   6   2      179.57      168.22      9.34 o 
  -4   6   2      702.77      695.31     10.37 o 
  -3   6   2       64.50       62.10      4.01 o 
  -2   6   2    11709.27    12490.12    156.64 o 
  -1   6   2     2592.75     2775.65     25.67 o 
   0   6   2      236.57      213.02      3.99 o 
   1   6   2       51.03       46.11      2.93 o 
   2   6   2      618.51      572.71     34.62 o 
   3   6   2     1073.66     1061.00     18.61 o 
   4   6   2      498.42      468.68     16.24 o 
   5   6   2       39.57       47.00     10.16 o 
   6   6   2      242.58      244.33     13.65 o 
   7   6   2      176.80      143.85     12.46 o 
   8   6   2      510.14      522.28     11.75 o 
   9   6   2       25.74       29.22      6.66 o 
  -8   7   2        0.69        4.98      5.29 o 
  -7   7   2      172.81      157.53     15.19 o 
  -6   7   2      375.86      352.42     13.17 o 
  -5   7   2       31.63       40.92      6.22 o 
  -4   7   2      584.84      575.21     16.50 o 
  -3   7   2      794.24      799.11     14.69 o 
  -2   7   2      653.50      551.21     14.22 o 
  -1   7   2     3867.69     4117.34     27.57 o 
   0   7   2      218.84      224.52      4.88 o 
   1   7   2       89.55      115.52      5.40 o 
   2   7   2      290.71      273.73      6.76 o 
   3   7   2     1427.57     1403.19     20.32 o 
   4   7   2      510.27      480.68     13.44 o 
   5   7   2      173.08      201.84     15.14 o 
   6   7   2      138.64      131.71     14.87 o 
   7   7   2      262.28      249.95     10.84 o 
   8   7   2      172.62      147.38     15.90 o 
  -7   8   2       24.07       28.32      5.97 o 
  -6   8   2        5.09       11.20      4.12 o 
  -5   8   2      232.66      234.59      9.27 o 
  -4   8   2      406.66      370.99     23.44 o 
  -3   8   2     1309.68     1361.44     54.76 o 
  -2   8   2      864.83      821.09     11.43 o 
  -1   8   2     1008.60      964.24      8.23 o 
   0   8   2       66.85       67.65      2.36 o 
   1   8   2      321.54      326.45     11.90 o 
   2   8   2      869.58      850.69     13.27 o 
   3   8   2        6.95        8.81      7.81 o 
   4   8   2      327.85      351.50     20.74 o 
   5   8   2       30.26       43.15      5.66 o 
   6   8   2      122.25      121.06      8.85 o 
   7   8   2      113.27      106.13     23.22 o 
   8   8   2      196.64      212.33     18.33 o 
  -7   9   2       18.14        8.63      3.83 o 
  -6   9   2        0.96        3.31      2.46 o 
  -5   9   2      100.37       93.58     16.99 o 
  -4   9   2      163.07      169.94      6.93 o 
  -3   9   2        3.48        8.27      3.90 o 
  -2   9   2      182.80      175.27      5.10 o 
  -1   9   2       73.12       61.50      4.99 o 
   0   9   2       46.61       47.94      4.04 o 
   1   9   2     1723.80     1748.40     18.60 o 
   2   9   2     1144.64     1147.16     46.88 o 
   3   9   2     1377.00     1374.09     26.50 o 
   4   9   2       18.97       21.11      4.83 o 
   5   9   2        2.78        4.23      3.11 o 
   6   9   2       27.45       32.09      7.87 o 
   7   9   2      806.12      803.60     19.54 o 
  -6  10   2       18.72       14.41      5.18 o 
  -5  10   2       53.28       47.11      8.35 o 
  -4  10   2       52.38       59.07     18.44 o 
  -3  10   2      162.99      173.97     20.23 o 
  -2  10   2      586.14      592.78     15.04 o 
  -1  10   2       27.65       26.76      2.64 o 
   0  10   2        2.46        1.51      1.10 o 
   1  10   2       86.27       87.67      5.57 o 
   2  10   2     2368.96     2492.88     42.23 o 
   3  10   2      145.78      143.28     17.20 o 
   4  10   2       95.15       90.17      7.43 o 
   5  10   2       10.56        9.89      3.76 o 
   6  10   2      386.49      375.06     15.13 o 
   7  10   2        8.46       11.92      3.98 o 
  -5  11   2       45.67       36.06      5.02 o 
  -4  11   2        9.12        8.49      4.04 o 
  -3  11   2      256.06      278.42      9.43 o 
  -2  11   2      216.13      218.72      9.95 o 
  -1  11   2       52.89       54.43      4.12 o 
   0  11   2       35.37       37.14      4.84 o 
   1  11   2      348.21      329.20      6.72 o 
   2  11   2      221.24      210.51      9.27 o 
   3  11   2      361.59      370.00     16.66 o 
   4  11   2       31.70       40.62     10.20 o 
   5  11   2       68.23       78.18     17.54 o 
   6  11   2       17.52       18.54      5.86 o 
  -4  12   2      109.91      110.85     10.00 o 
  -3  12   2        7.42        7.03     13.18 o 
  -2  12   2        1.91        2.12      3.28 o 
  -1  12   2      263.21      243.00     11.17 o 
   0  12   2        2.30        5.50      2.15 o 
   1  12   2        1.74        0.12      1.67 o 
   2  12   2      185.39      185.96      9.08 o 
   3  12   2       93.66       97.35      8.60 o 
   4  12   2       76.95       81.52      7.57 o 
   5  12   2      125.89      141.70      8.58 o 
  -3  13   2       42.17       53.82     10.36 o 
  -2  13   2       21.42       16.65      5.90 o 
  -1  13   2        6.89        7.62      4.45 o 
   0  13   2      114.29      108.17      8.10 o 
   1  13   2      184.73      211.16     25.03 o 
   2  13   2       40.94       54.18      4.30 o 
   3  13   2       35.97       39.27      5.78 o 
   4  13   2        5.82        6.47      2.87 o 
  -1  14   2       41.63       62.24      7.76 o 
   0  14   2      206.95      211.24     29.00 o 
   1  14   2       41.07       43.82      7.41 o 
   2  14   2      138.86      139.42     16.34 o 
  -1 -12   3       20.61       31.15      6.66 o 
   0 -12   3      249.36      287.29     18.44 o 
   1 -12   3       23.58       20.77     12.79 o 
   2 -12   3       84.89       93.82      9.56 o 
  -3 -11   3      370.69      368.82     13.01 o 
  -2 -11   3      249.44      253.79     18.80 o 
  -1 -11   3        4.59       12.36     12.49 o 
   0 -11   3       30.99       10.58      7.47 o 
   1 -11   3      809.77      841.71     15.86 o 
   2 -11   3       49.73       50.32     11.99 o 
   3 -11   3       87.16       92.55     11.25 o 
   4 -11   3       32.78       44.57     10.22 o 
  -5 -10   3       21.27       44.53     12.11 o 
  -4 -10   3      174.08      187.94      8.84 o 
  -3 -10   3      228.82      260.22     13.48 o 
  -2 -10   3      438.35      400.61     14.90 o 
  -1 -10   3      110.52      115.75      7.03 o 
   0 -10   3       20.49       30.07      5.55 o 
   1 -10   3      105.13       93.60     11.22 o 
   2 -10   3      805.07      806.21     18.10 o 
   3 -10   3        6.24       10.96      3.56 o 
   4 -10   3       54.17       59.43      7.86 o 
   5 -10   3        8.09       19.89      4.60 o 
  -6  -9   3        6.47        9.44      3.40 o 
  -5  -9   3       62.30       80.24      8.28 o 
  -4  -9   3       81.60       96.12      7.33 o 
  -3  -9   3       49.02       66.03      6.38 o 
  -2  -9   3       69.00       63.44      6.14 o 
  -1  -9   3      130.91      138.15     13.13 o 
   0  -9   3       42.21       42.35      4.77 o 
   1  -9   3      495.52      500.91     32.19 o 
   2  -9   3       86.82       73.70     14.57 o 
   3  -9   3      298.92      300.70     10.76 o 
   4  -9   3        0.89        9.74      3.18 o 
   5  -9   3      138.95      150.21     10.41 o 
   6  -9   3        8.70        6.86      2.39 o 
  -6  -8   3       11.16       15.49      4.46 o 
  -5  -8   3       51.01       59.01     10.60 o 
  -4  -8   3      777.56      789.36     38.26 o 
  -3  -8   3       60.49       62.49      6.90 o 
  -2  -8   3       38.82       42.08      6.50 o 
  -1  -8   3       23.89       30.12      4.96 o 
   0  -8   3      844.69      874.01     17.28 o 
   1  -8   3      128.14      135.75      8.61 o 
   2  -8   3       50.04       63.31      5.90 o 
   3  -8   3        4.08        2.75      2.48 o 
   4  -8   3      456.78      477.27     37.65 o 
   5  -8   3        0.43        4.82      3.15 o 
   6  -8   3      305.04      284.30     10.93 o 
  -7  -7   3       19.50       23.61      4.78 o 
  -6  -7   3       97.92       98.97     21.01 o 
  -5  -7   3      539.71      506.91     12.94 o 
  -4  -7   3     1117.33     1099.93     22.91 o 
  -3  -7   3      513.79      492.77     13.78 o 
  -2  -7   3        0.78       10.70      3.72 o 
  -1  -7   3       40.47       44.72      4.49 o 
   0  -7   3      268.98      295.29      8.97 o 
   1  -7   3     1431.98     1435.01     18.88 o 
   2  -7   3       16.72       19.44      3.27 o 
   3  -7   3        2.14        3.07      1.70 o 
   4  -7   3       60.77       50.68      5.11 o 
   5  -7   3      795.28      784.65     37.76 o 
   6  -7   3       13.45       19.78      5.04 o 
   7  -7   3      116.08      103.90      8.66 o 
  -7  -6   3      163.66      174.26     11.41 o 
  -6  -6   3      182.96      155.88      7.59 o 
  -5  -6   3      546.04      579.35     13.86 o 
  -4  -6   3      944.29      944.86     23.20 o 
  -3  -6   3     1832.08     1859.94     34.01 o 
  -2  -6   3       58.68       60.84      5.49 o 
  -1  -6   3      282.44      275.80      8.83 o 
   0  -6   3     1881.58     1857.01     24.23 o 
   1  -6   3      234.00      250.57      8.15 o 
   2  -6   3       99.29      101.07      2.72 o 
   3  -6   3       40.87       38.53      3.24 o 
   4  -6   3      845.41      877.92     16.01 o 
   5  -6   3      272.04      268.38     10.94 o 
   6  -6   3       75.22       78.10      5.84 o 
   7  -6   3       20.02       22.79      6.11 o 
   8  -6   3       68.76       61.86     21.76 o 
  -8  -5   3      116.67      124.30     15.50 o 
  -7  -5   3       12.31       12.67     11.64 o 
  -6  -5   3      293.07      294.35     23.13 o 
  -5  -5   3     2034.16     2187.84     79.06 o 
  -4  -5   3      167.66      170.44      7.24 o 
  -3  -5   3       15.72       24.75      4.00 o 
  -2  -5   3      863.14      883.68     16.45 o 
  -1  -5   3     2199.41     2202.87     36.83 o 
   0  -5   3       21.03       29.74      3.43 o 
   1  -5   3     1906.38     1903.95     17.26 o 
   2  -5   3      148.20      147.61      8.09 o 
   3  -5   3      271.36      232.86      4.67 o 
   4  -5   3        2.67        5.03      3.74 o 
   5  -5   3      918.70      943.46     26.32 o 
   6  -5   3       22.02       26.95      4.68 o 
   7  -5   3       13.16       16.70      3.64 o 
  -8  -4   3       18.13       18.83      9.29 o 
  -7  -4   3      256.06      278.78     31.02 o 
  -6  -4   3       74.94       93.91     25.07 o 
  -5  -4   3       79.78       67.53     21.25 o 
  -4  -4   3      176.49      188.68     13.51 o 
  -3  -4   3        4.72        9.93      3.47 o 
  -2  -4   3     1432.06     1459.28     18.81 o 
  -1  -4   3      658.62      655.14      9.62 o 
   0  -4   3     3664.47     3604.99     33.10 o 
   1  -4   3       20.71       35.23      4.52 o 
   2  -4   3      100.43       98.00      6.12 o 
   3  -4   3        8.24       14.09      3.17 o 
   4  -4   3     3219.35     3297.78     25.94 o 
   5  -4   3       19.64       23.26      4.19 o 
   6  -4   3      115.76      112.70      5.67 o 
   7  -4   3       36.88       36.99      8.30 o 
   8  -4   3      192.14      194.29     16.16 o 
  -8  -3   3       34.33       24.72     11.98 o 
  -7  -3   3       86.68       64.60     24.08 o 
  -6  -3   3       14.78       13.15      8.15 o 
  -5  -3   3     1069.00     1029.35     29.75 o 
  -4  -3   3      744.76      739.18     21.23 o 
  -3  -3   3      221.48      238.27     17.08 o 
  -2  -3   3      502.88      449.53     31.12 o 
  -1  -3   3     4063.25     3983.72     35.52 o 
   0  -3   3     2160.58     2298.76     19.93 o 
   1  -3   3       54.79       66.90      2.65 o 
   2  -3   3      987.20     1047.89      8.14 o 
   3  -3   3     1177.13     1140.93     12.19 o 
   4  -3   3      248.77      245.55      3.93 o 
   5  -3   3     1815.22     1850.61     22.46 o 
   6  -3   3      132.67      126.90      5.48 o 
   7  -3   3      126.49      113.35      4.49 o 
   8  -3   3       75.75       59.26     14.45 o 
   9  -3   3      385.70      417.24     17.39 o 
  -8  -2   3        8.61        4.02      5.68 o 
  -7  -2   3      276.24      274.49     26.55 o 
  -6  -2   3     1922.13     1879.05     65.98 o 
  -5  -2   3      146.37      166.90     11.07 o 
  -4  -2   3      163.49      170.85     14.89 o 
  -3  -2   3     2054.54     2125.23     34.17 o 
  -2  -2   3     3405.63     3467.43     31.17 o 
  -1  -2   3      594.15      589.59      5.60 o 
   0  -2   3      191.15      189.98      3.05 o 
   1  -2   3     5390.19     5560.64     33.11 o 
   2  -2   3       92.64       90.31      2.55 o 
   3  -2   3      873.94      907.76     12.00 o 
   4  -2   3     2050.56     2116.37     13.48 o 
   5  -2   3       70.59       62.97      1.98 o 
   6  -2   3       44.37       44.27      3.61 o 
   7  -2   3       91.63       92.31      4.94 o 
   8  -2   3      221.04      225.49      8.19 o 
  -8  -1   3      400.35      397.86     24.97 o 
  -7  -1   3      128.13      126.74     15.86 o 
  -6  -1   3      302.21      270.24     17.39 o 
  -5  -1   3      563.24      548.99     31.24 o 
  -4  -1   3     4471.93     4627.37     40.77 o 
  -3  -1   3      121.70      137.91      7.72 o 
  -2  -1   3       16.73       15.45      4.33 o 
  -1  -1   3    11587.91    11716.89    183.49 o 
   0  -1   3       45.01       49.78      2.73 o 
   1  -1   3     1974.67     1906.22     12.19 o 
   2  -1   3     1639.85     1635.86      9.73 o 
   3  -1   3     2233.37     2081.18     14.84 o 
   4  -1   3      245.90      277.37      3.61 o 
   5  -1   3       51.72       53.51      2.89 o 
   6  -1   3      283.79      293.84      7.54 o 
   7  -1   3      371.68      349.54      7.07 o 
   8  -1   3       26.72       32.37      6.23 o 
  -9   0   3      383.84      384.14     19.65 o 
  -8   0   3       31.51       23.53     12.76 o 
  -7   0   3      241.42      214.86     28.15 o 
  -6   0   3        3.85        3.71      1.59 o 
  -5   0   3        7.80        4.00      1.08 o 
  -4   0   3      132.68      149.82      4.71 o 
  -3   0   3     1331.67     1340.26     25.09 o 
  -2   0   3     7658.63     7603.46    177.18 o 
  -1   0   3      134.78      119.19      2.78 o 
   0   0   3       16.98       14.32      1.13 o 
   1   0   3      184.91      180.52      2.12 o 
   2   0   3     9980.21     9988.42    114.23 o 
   3   0   3      275.82      290.67      2.72 o 
   4   0   3      804.69      765.23      6.24 o 
   5   0   3      349.26      357.71      5.20 o 
   6   0   3      143.85      132.62      3.98 o 
   7   0   3        5.71        4.63      1.93 o 
   8   0   3      820.90      883.47     12.54 o 
   9   0   3      163.72      161.81     11.67 o 
  -8   1   3       65.04       65.40     19.49 o 
  -7   1   3      217.89      204.66     14.33 o 
  -6   1   3      424.24      430.31      8.80 o 
  -5   1   3       50.35       54.56      4.61 o 
  -4   1   3       99.57       61.06      5.17 o 
  -3   1   3      200.10      174.00     14.02 o 
  -2   1   3        2.90        3.62      0.64 o 
  -1   1   3     4728.17     4777.80     41.13 o 
   0   1   3      689.96      719.24      6.20 o 
   1   1   3      431.70      440.95      3.53 o 
   2   1   3      112.48      135.71      2.35 o 
   3   1   3     8088.59     8363.74     55.95 o 
   4   1   3       51.46       36.28      1.69 o 
   5   1   3        3.43        6.82      1.51 o 
   6   1   3       15.75       13.01      2.25 o 
   7   1   3     1171.09     1219.26     30.69 o 
   8   1   3        8.86        6.11      2.57 o 
   9   1   3       57.78       57.94      9.81 o 
  -8   2   3       71.01       85.45     21.32 o 
  -7   2   3       37.32       33.05      8.38 o 
  -6   2   3      428.71      473.90     18.06 o 
  -5   2   3     2757.06     2864.54     28.28 o 
  -4   2   3      149.98      157.50      4.79 o 
  -3   2   3        3.68        4.15      1.00 o 
  -2   2   3     4064.65     4275.40     68.14 o 
  -1   2   3    16796.83    17795.16    171.14 o 
   0   2   3     1243.13     1255.69      8.40 o 
   1   2   3       62.08       73.71      1.67 o 
   2   2   3     3058.38     2908.78     23.47 o 
   3   2   3      441.21      472.14      3.33 o 
   4   2   3     4088.52     4461.85     30.99 o 
   5   2   3      998.24      965.91     12.22 o 
   6   2   3      229.12      218.63      5.01 o 
   7   2   3      274.68      264.63      6.80 o 
   8   2   3      538.26      552.61     17.08 o 
   9   2   3       68.99       51.89     18.19 o 
  -8   3   3       22.06       16.41      6.17 o 
  -7   3   3      280.17      346.29     40.54 o 
  -6   3   3      698.95      701.18     35.75 o 
  -5   3   3      130.96      125.43      9.81 o 
  -4   3   3     1759.04     1784.68     13.42 o 
  -3   3   3        3.28        4.33      1.28 o 
  -2   3   3      694.23      767.99      8.87 o 
  -1   3   3     2482.91     2476.17     23.78 o 
   1   3   3    10557.48    10703.75    269.74 o 
   2   3   3      306.16      322.99      5.39 o 
   3   3   3     1909.23     1998.79     15.08 o 
   4   3   3     1317.77     1315.63     14.35 o 
   5   3   3     2206.83     2512.04     30.83 o 
   6   3   3        1.58        2.64      1.28 o 
   7   3   3      661.53      654.63     35.39 o 
   8   3   3       15.93       16.91      3.89 o 
   9   3   3       69.32       64.03     15.36 o 
  -8   4   3       46.40       43.63      8.10 o 
  -7   4   3      190.45      202.31     13.04 o 
  -6   4   3       96.21      104.48     11.89 o 
  -5   4   3     1526.18     1529.98     14.65 o 
  -4   4   3      472.40      461.21      5.63 o 
  -3   4   3        3.43        3.99      1.08 o 
  -2   4   3       56.67       45.10      3.28 o 
  -1   4   3     1725.39     1638.21     13.96 o 
   0   4   3      302.81      300.47      6.93 o 
   1   4   3       84.12       85.75      2.54 o 
   2   4   3     3227.78     3108.80     21.81 o 
   3   4   3     1074.74     1030.72     12.06 o 
   4   4   3      311.09      326.95      7.40 o 
   5   4   3      363.03      354.80      6.26 o 
   6   4   3     1688.73     1771.94     29.25 o 
   7   4   3       40.60       42.90      8.77 o 
   8   4   3      455.58      412.06     31.44 o 
   9   4   3       70.74       47.19     20.14 o 
  -8   5   3        2.62        7.49      5.53 o 
  -7   5   3        0.38       10.94      6.58 o 
  -6   5   3     1039.72     1060.68     21.98 o 
  -5   5   3      214.14      200.99      6.58 o 
  -4   5   3       94.68       96.70      3.62 o 
  -3   5   3       10.40        9.37      1.50 o 
  -2   5   3      600.49      602.80      9.80 o 
  -1   5   3     2266.87     2250.36     21.27 o 
   0   5   3     2717.27     2814.68     18.07 o 
   1   5   3       79.48       87.53      4.88 o 
   2   5   3      100.24      107.36      4.87 o 
   3   5   3       12.44        7.58      2.04 o 
   4   5   3      521.18      429.07      8.26 o 
   5   5   3       90.40       78.97      4.81 o 
   6   5   3      344.45      350.36     13.67 o 
   7   5   3      475.98      464.64     32.06 o 
   8   5   3      158.38      153.05      9.14 o 
   9   5   3      201.39      215.25     17.94 o 
  -8   6   3        2.01        4.48      4.96 o 
  -7   6   3       46.56       54.88     15.50 o 
  -6   6   3       20.53       17.75      4.81 o 
  -5   6   3      712.33      670.66     23.34 o 
  -4   6   3      744.88      733.77      8.91 o 
  -3   6   3      504.83      553.83      7.19 o 
  -2   6   3      683.85      726.98      9.95 o 
  -1   6   3     2954.72     2898.03     18.43 o 
   0   6   3     1169.19     1157.90     10.06 o 
   1   6   3       72.38       77.16      2.59 o 
   2   6   3      256.34      183.17      5.46 o 
   3   6   3     2953.89     2997.18     30.88 o 
   4   6   3      835.76      792.80     19.81 o 
   5   6   3        1.47        4.43      1.98 o 
   6   6   3       17.92       24.52      3.83 o 
   7   6   3        5.43        6.45      4.25 o 
   8   6   3       55.37       69.82     11.24 o 
   9   6   3       10.18        2.06      4.70 o 
  -7   7   3       20.25       29.06      7.71 o 
  -6   7   3      273.13      268.11     17.44 o 
  -5   7   3       52.11       58.27      2.59 o 
  -4   7   3       26.11       22.77      2.25 o 
  -3   7   3      847.88      859.40      7.49 o 
  -2   7   3     1764.96     1730.82     14.38 o 
  -1   7   3      294.76      269.14      8.50 o 
   0   7   3      145.44      144.97      3.46 o 
   1   7   3      985.04      977.55     16.92 o 
   2   7   3     1550.83     1589.81     18.84 o 
   3   7   3      110.80       92.76      6.50 o 
   4   7   3      732.99      688.70     15.32 o 
   5   7   3      671.50      685.33     14.64 o 
   6   7   3       23.14       24.50      4.46 o 
   7   7   3      145.82      157.83     14.86 o 
   8   7   3      379.16      395.30     14.04 o 
  -7   8   3      210.07      217.56     14.27 o 
  -6   8   3       21.72       41.43      9.81 o 
  -5   8   3       42.07       44.70      7.95 o 
  -4   8   3      172.74      143.28      6.33 o 
  -3   8   3      377.71      398.38     13.04 o 
  -2   8   3      560.50      544.70     11.56 o 
  -1   8   3      601.42      543.42      6.92 o 
   0   8   3     1128.58     1187.15      9.00 o 
   1   8   3      117.21      104.01     10.38 o 
   2   8   3     2483.49     2578.94     57.37 o 
   3   8   3     3044.44     3177.71     40.31 o 
   4   8   3      528.34      517.22     34.44 o 
   5   8   3       82.69       82.26      8.35 o 
   6   8   3      137.16      132.00     11.81 o 
   7   8   3      154.61      130.37      8.38 o 
   8   8   3      222.22      220.59     15.79 o 
  -7   9   3        7.74       14.00      6.28 o 
  -6   9   3       99.86      105.22     11.94 o 
  -5   9   3        6.54       11.60      3.87 o 
  -4   9   3       16.98       19.87      3.49 o 
  -3   9   3      744.09      697.27     23.07 o 
  -2   9   3     1243.42     1275.34     16.60 o 
  -1   9   3       93.42       80.37      2.67 o 
   0   9   3      107.06      111.44      6.80 o 
   1   9   3      508.17      508.52     14.84 o 
   2   9   3      640.04      613.71     13.27 o 
   3   9   3      632.50      658.52     15.37 o 
   4   9   3       62.04       68.36     11.76 o 
   5   9   3     1055.99      992.66     23.22 o 
   6   9   3        9.53       11.30      3.85 o 
   7   9   3      289.62      296.50     13.60 o 
   8   9   3       76.20       75.04      9.11 o 
  -6  10   3        6.39        4.31      2.02 o 
  -5  10   3       11.64        6.61      2.99 o 
  -4  10   3       40.03       42.64      4.64 o 
  -3  10   3      468.72      458.93     17.10 o 
  -2  10   3      328.40      347.47     15.39 o 
  -1  10   3      108.15       98.70      6.41 o 
   0  10   3        6.18       12.06      3.37 o 
   1  10   3       74.80       79.24      4.35 o 
   2  10   3     1369.13     1352.94     29.18 o 
   3  10   3     1074.91     1091.50     24.54 o 
   4  10   3       29.26       31.72      6.19 o 
   5  10   3       50.60       47.48     10.08 o 
   6  10   3      491.18      471.08     20.47 o 
   7  10   3      178.47      155.10     12.57 o 
  -5  11   3       41.38       25.04      9.56 o 
  -4  11   3       81.29       70.84      5.59 o 
  -3  11   3      152.96      128.52      7.72 o 
  -2  11   3      397.00      401.67     11.84 o 
  -1  11   3        2.95        1.10      1.93 o 
   0  11   3       15.24       16.85      3.27 o 
   1  11   3       32.20       29.83      4.25 o 
   2  11   3       78.63       77.20      4.48 o 
   3  11   3      402.10      383.29     14.97 o 
   4  11   3        0.87        2.12      2.69 o 
   5  11   3        2.55        2.54      2.58 o 
   6  11   3      343.38      312.25     13.87 o 
  -5  12   3       64.43       89.38      7.34 o 
  -4  12   3        0.22        5.57      4.16 o 
  -3  12   3       88.57      107.87      6.75 o 
  -2  12   3       13.96       14.67      9.80 o 
  -1  12   3       85.97       83.94      7.25 o 
   0  12   3       26.71       26.05      7.88 o 
   1  12   3      159.29      151.51      8.49 o 
   2  12   3      185.37      174.93      8.33 o 
   3  12   3       31.24       36.56      4.90 o 
   4  12   3        1.34        2.80      3.27 o 
   5  12   3        7.48        5.78      4.16 o 
   6  12   3      222.82      187.29     12.18 o 
  -3  13   3       38.31       30.39     12.45 o 
  -2  13   3       20.54       23.28      5.39 o 
  -1  13   3       16.44       25.94      6.88 o 
   0  13   3      241.14      223.09     15.62 o 
   1  13   3      167.74      142.96      5.24 o 
   2  13   3        8.43       12.53      3.25 o 
   3  13   3        8.96       11.59      5.64 o 
   4  13   3        9.30        9.31      2.82 o 
   5  13   3      152.20      140.43     13.20 o 
  -2  14   3       12.91       16.39      4.61 o 
  -1  14   3       17.57       20.78      5.07 o 
   0  14   3       38.64       29.48      8.60 o 
   1  14   3      323.08      308.73     12.22 o 
   2  14   3      131.44      131.37     13.34 o 
   3  14   3        0.57        2.29      2.81 o 
  -2 -11   4       36.23       34.86      7.95 o 
  -1 -11   4       84.18       96.50     11.06 o 
   0 -11   4        0.69        6.36      4.17 o 
   1 -11   4      119.63      145.25     23.89 o 
   2 -11   4      139.47      143.18     17.33 o 
   3 -11   4       71.22       82.78      8.29 o 
  -4 -10   4      164.51      166.41      8.80 o 
  -3 -10   4      265.95      271.06     15.79 o 
  -2 -10   4      344.94      335.62     10.50 o 
  -1 -10   4      112.39      102.66      6.71 o 
   0 -10   4      208.01      211.50     10.00 o 
   1 -10   4       79.93       97.19     10.63 o 
   2 -10   4      431.96      448.10     11.75 o 
   3 -10   4       19.18       19.72      5.78 o 
   4 -10   4      175.64      172.75     20.86 o 
  -5  -9   4        2.74        7.33      3.43 o 
  -4  -9   4      285.02      297.45     26.04 o 
  -3  -9   4      373.63      361.11     11.11 o 
  -2  -9   4       74.74       74.20     10.97 o 
  -1  -9   4      594.10      605.43     14.80 o 
   0  -9   4      107.66       96.28     14.58 o 
   1  -9   4      148.17      160.05      8.05 o 
   2  -9   4      149.24      156.59      8.72 o 
   3  -9   4      233.81      245.73      9.58 o 
   4  -9   4       29.78       46.50     15.75 o 
   5  -9   4      208.35      187.36      8.64 o 
  -6  -8   4       26.97       27.17      5.29 o 
  -5  -8   4      137.35      136.89     12.95 o 
  -4  -8   4       74.95       93.13      7.81 o 
  -3  -8   4      407.10      444.64     28.20 o 
  -2  -8   4        3.76        9.63      3.58 o 
  -1  -8   4        2.22        3.50      3.58 o 
   0  -8   4      311.63      286.28      8.87 o 
   1  -8   4      355.17      345.38     11.87 o 
   2  -8   4       47.03       55.96      5.11 o 
   3  -8   4        7.86       10.71      3.51 o 
   4  -8   4      167.62      191.19     10.10 o 
   5  -8   4       42.03       50.13      6.89 o 
   6  -8   4       93.81       85.86      9.79 o 
  -6  -7   4       51.15       64.73      5.12 o 
  -5  -7   4       59.61       72.58      5.51 o 
  -4  -7   4     1160.68     1222.24     28.62 o 
  -3  -7   4      177.56      178.31      7.36 o 
  -2  -7   4        9.98        2.83      3.52 o 
  -1  -7   4        4.71        2.56      3.16 o 
   0  -7   4      272.21      267.70     13.40 o 
   1  -7   4      766.04      803.57     15.87 o 
   2  -7   4       41.84       39.32      3.71 o 
   3  -7   4        9.40       13.75      4.34 o 
   4  -7   4        2.31        6.67      4.61 o 
   5  -7   4      447.81      453.39     10.24 o 
   6  -7   4       45.89       53.29      7.34 o 
   7  -7   4       80.14       65.81     18.15 o 
  -7  -6   4        2.59        4.87      2.31 o 
  -6  -6   4        1.60        6.61      2.72 o 
  -5  -6   4      624.34      632.56     21.08 o 
  -4  -6   4       73.04      105.85     11.50 o 
  -3  -6   4       24.90       26.85      9.66 o 
  -2  -6   4      334.34      325.40     24.65 o 
  -1  -6   4      712.69      724.54     23.02 o 
   0  -6   4      720.89      657.82     13.11 o 
   1  -6   4      695.59      727.76     30.45 o 
   2  -6   4     1438.33     1489.22     34.65 o 
   3  -6   4       96.79       87.69      3.64 o 
   4  -6   4       67.15       87.07      6.42 o 
   5  -6   4      216.50      219.20     12.03 o 
   6  -6   4      269.05      263.10      9.52 o 
   7  -6   4       51.43       56.61     14.70 o 
  -7  -5   4        5.23        7.13      2.68 o 
  -6  -5   4      158.18      154.00     18.50 o 
  -5  -5   4      912.58      886.48     32.47 o 
  -4  -5   4      545.39      560.52     15.07 o 
  -3  -5   4        2.55        6.66      6.50 o 
  -2  -5   4       44.13       46.35      6.81 o 
  -1  -5   4     2283.09     2356.27     26.61 o 
   0  -5   4     4179.46     4211.95     35.38 o 
   1  -5   4      111.29      102.54     11.06 o 
   2  -5   4       39.59       41.43      7.57 o 
   3  -5   4      895.23      887.86      9.97 o 
   4  -5   4       10.51       11.60      2.17 o 
   5  -5   4      553.03      567.18     14.08 o 
   6  -5   4      129.49      123.26      6.48 o 
   7  -5   4       27.22       29.20      5.02 o 
   8  -5   4       20.21       19.93     10.75 o 
  -8  -4   4        7.06       13.13      6.67 o 
  -7  -4   4       32.32       34.72      8.94 o 
  -6  -4   4      488.83      447.97     11.33 o 
  -5  -4   4     1669.37     1716.27     37.12 o 
  -4  -4   4     1175.09     1211.04     20.52 o 
  -3  -4   4      258.44      278.16     22.15 o 
  -2  -4   4       22.69       20.93      4.44 o 
  -1  -4   4     1480.25     1472.34     17.32 o 
   0  -4   4     3768.03     3910.42     44.54 o 
   1  -4   4      709.31      764.81     18.36 o 
   2  -4   4      158.97      168.05      5.25 o 
   3  -4   4       60.01       66.06      3.53 o 
   4  -4   4      656.57      653.85     14.84 o 
   5  -4   4        0.54        0.65      1.59 o 
   6  -4   4       19.36       23.79      2.60 o 
   7  -4   4        1.04        4.12      3.96 o 
   8  -4   4       38.80       36.78      9.27 o 
  -8  -3   4       10.17       25.89      9.20 o 
  -7  -3   4        4.15        2.14      8.26 o 
  -6  -3   4      440.50      493.19     22.10 o 
  -5  -3   4     1114.85     1074.43     28.09 o 
  -4  -3   4     1458.42     1570.08     20.36 o 
  -3  -3   4      414.76      470.91      9.39 o 
  -2  -3   4      300.20      291.32     16.99 o 
  -1  -3   4     1870.61     1728.88     18.20 o 
   0  -3   4     1858.61     1895.51     30.79 o 
   1  -3   4      921.78      936.92      9.49 o 
   2  -3   4      232.68      238.11      4.86 o 
   3  -3   4     1036.57     1029.83     14.14 o 
   4  -3   4      709.42      716.57      8.84 o 
   5  -3   4      374.92      351.72     11.99 o 
   6  -3   4      108.38       93.74      5.58 o 
   7  -3   4        6.76        9.47      2.11 o 
   8  -3   4       79.59       67.09     21.11 o 
   9  -3   4       68.03       71.47     22.37 o 
  -8  -2   4       98.86       82.02     36.04 o 
  -7  -2   4       37.37       57.50     15.14 o 
  -6  -2   4      259.46      270.63     17.12 o 
  -5  -2   4       83.36      105.10     12.56 o 
  -4  -2   4      139.08      157.04      4.39 o 
  -3  -2   4      234.66      236.39      5.70 o 
  -2  -2   4      107.94       88.27      7.06 o 
  -1  -2   4      125.04       90.89      4.28 o 
   0  -2   4     2226.21     2380.08     16.18 o 
   1  -2   4      748.44      795.48     12.96 o 
   2  -2   4     1061.34     1085.13      8.19 o 
   3  -2   4     4655.09     4784.21     30.97 o 
   4  -2   4     3892.34     3996.25     20.87 o 
   5  -2   4      322.13      295.29      4.07 o 
   6  -2   4      138.24      136.81      6.61 o 
   7  -2   4       23.01       16.34      2.56 o 
   8  -2   4      706.04      682.65     21.16 o 
   9  -2   4      218.56      221.28     11.96 o 
  -8  -1   4      176.30      169.13     44.42 o 
  -7  -1   4        1.02        0.00      6.26 o 
  -6  -1   4      107.98      118.57     22.05 o 
  -5  -1   4      125.06      130.10      9.95 o 
  -4  -1   4       21.57       25.42      2.54 o 
  -3  -1   4      848.05      993.19     15.94 o 
  -2  -1   4      872.92      767.49      9.39 o 
  -1  -1   4     7711.73     8019.51     67.03 o 
   0  -1   4       76.42       53.15      2.48 o 
   1  -1   4      104.39       86.46      2.44 o 
   2  -1   4      458.67      426.12      6.12 o 
   3  -1   4     6060.01     6185.75     32.62 o 
   4  -1   4     2831.95     3101.31     18.58 o 
   5  -1   4      935.59      967.40      8.18 o 
   6  -1   4        5.49        5.66      1.32 o 
   7  -1   4      427.72      437.13     12.95 o 
   8  -1   4        6.23       12.84      4.43 o 
   9  -1   4      302.74      288.23     11.18 o 
  -8   0   4        0.86        1.98      3.90 o 
  -7   0   4      686.88      633.90     22.74 o 
  -6   0   4      505.15      542.56     20.93 o 
  -5   0   4      616.57      602.09      9.24 o 
  -4   0   4       49.05       47.99     15.84 o 
  -3   0   4     1492.58     1436.01     47.09 o 
  -2   0   4     3298.69     3440.65     86.44 o 
  -1   0   4     3042.33     3133.85     19.56 o 
   0   0   4      145.13      176.88      2.77 o 
   1   0   4      142.93      151.20      2.66 o 
   2   0   4     2521.80     2471.32     12.48 o 
   3   0   4        6.44        2.82      0.73 o 
   4   0   4     2900.43     2912.94     16.94 o 
   5   0   4      561.83      598.76      7.41 o 
   6   0   4      102.12       98.28      3.01 o 
   7   0   4      116.48      108.14      4.05 o 
   8   0   4      649.84      658.49     16.51 o 
   9   0   4        5.73        3.58      2.94 o 
  -8   1   4      310.50      325.10     16.09 o 
  -7   1   4      500.21      518.66     19.77 o 
  -6   1   4      942.50      841.05     44.27 o 
  -5   1   4       22.19       17.70      3.57 o 
  -4   1   4     1822.33     1948.58     43.87 o 
  -3   1   4      772.05      756.44      6.18 o 
  -2   1   4     1583.03     1530.81     15.28 o 
  -1   1   4      795.77      813.13     10.87 o 
   0   1   4      970.48      926.81      6.76 o 
   1   1   4     5793.06     5993.96     54.05 o 
   2   1   4       18.90       29.61      1.08 o 
   3   1   4     2580.25     2658.18     19.63 o 
   4   1   4      109.02      103.29      3.39 o 
   5   1   4       15.22       17.17      2.14 o 
   6   1   4      770.69      795.02     10.85 o 
   7   1   4      821.18      826.73     23.52 o 
   8   1   4      120.81      110.03      7.21 o 
   9   1   4      177.61      160.66     16.82 o 
  -7   2   4      311.60      283.85     24.38 o 
  -6   2   4       71.61       74.01     20.00 o 
  -5   2   4     1136.31     1116.80     13.78 o 
  -4   2   4      626.07      675.28     22.96 o 
  -3   2   4      467.68      441.89     14.72 o 
  -2   2   4     4249.14     4401.09     57.19 o 
  -1   2   4       57.15       58.23      4.70 o 
   0   2   4       59.12       63.31      2.19 o 
   1   2   4       11.32       12.99      1.38 o 
   2   2   4     2396.72     2381.13     13.34 o 
   3   2   4      226.26      206.97      5.44 o 
   4   2   4       20.79       36.76      1.89 o 
   5   2   4      355.30      358.71      5.36 o 
   6   2   4      114.22      114.83      3.71 o 
   7   2   4      933.32      944.05     52.94 o 
   8   2   4      915.74      933.77     15.41 o 
   9   2   4       37.93       34.65     10.62 o 
  -8   3   4       12.91        1.21      5.41 o 
  -7   3   4       48.61       51.77     11.74 o 
  -6   3   4      147.98      169.69     11.66 o 
  -5   3   4      185.88      186.41      6.05 o 
  -4   3   4     1171.55     1224.93      7.89 o 
  -3   3   4     1086.01     1045.98     25.55 o 
  -2   3   4      481.13      449.40     14.79 o 
  -1   3   4      286.32      252.43      5.85 o 
   0   3   4     9106.03     9170.59     72.41 o 
   1   3   4     2893.25     2769.20     17.18 o 
   2   3   4       43.55       64.46      1.44 o 
   3   3   4     4084.65     4322.57     54.51 o 
   4   3   4      137.70      117.50      3.26 o 
   5   3   4      243.57      248.03      5.60 o 
   6   3   4       53.81       47.38      4.50 o 
   7   3   4      898.99      946.35     30.87 o 
   8   3   4      514.82      509.47     10.19 o 
   9   3   4       82.86       70.84     13.28 o 
  -8   4   4       73.52       58.81     10.36 o 
  -7   4   4       92.28      112.84     25.39 o 
  -6   4   4      127.40      122.57     26.50 o 
  -5   4   4      642.44      605.97     25.22 o 
  -4   4   4      115.66      108.46      1.84 o 
  -3   4   4     2162.64     2230.55     41.79 o 
  -2   4   4      692.53      685.33     37.13 o 
   0   4   4      254.39      266.91      3.62 o 
   1   4   4     7027.39     6903.91     68.12 o 
   2   4   4     8807.40     9193.84     67.05 o 
   3   4   4      338.51      289.49      9.40 o 
   4   4   4       52.86       66.21      2.89 o 
   5   4   4       86.17       66.19      5.30 o 
   6   4   4     1936.20     2079.62     50.78 o 
   7   4   4       57.00       53.62      9.65 o 
   8   4   4       32.40       27.81      6.46 o 
   9   4   4       50.59       48.60     14.50 o 
  -8   5   4       19.86       11.78      5.37 o 
  -7   5   4      521.45      537.27     49.54 o 
  -6   5   4      600.74      585.28     22.32 o 
  -5   5   4       14.74        9.39      2.10 o 
  -4   5   4      389.03      357.43      5.54 o 
  -3   5   4     2429.38     2424.86     28.72 o 
  -2   5   4     5020.66     5181.76     60.82 o 
  -1   5   4      345.30      342.65      7.74 o 
   0   5   4     2281.29     2284.37     22.99 o 
   1   5   4      511.27      475.97      4.73 o 
   2   5   4      119.53      129.08      3.89 o 
   3   5   4     2196.95     2420.27     19.25 o 
   4   5   4      582.14      557.66      8.41 o 
   5   5   4        9.13        8.19      1.99 o 
   6   5   4       64.97       59.73     10.52 o 
   7   5   4      439.71      486.47     11.81 o 
   8   5   4        0.94        0.00      2.09 o 
   9   5   4       14.33       10.43      4.50 o 
  -8   6   4       18.55       26.48      7.76 o 
  -7   6   4      228.73      224.88     13.29 o 
  -6   6   4       93.70       79.07      6.94 o 
  -5   6   4      367.83      359.85     26.15 o 
  -4   6   4      170.48      143.89      6.22 o 
  -3   6   4      222.31      235.06      4.54 o 
  -2   6   4     2231.42     2326.44     19.05 o 
  -1   6   4     2486.54     2525.06     19.39 o 
   0   6   4      829.34      811.44      8.01 o 
   1   6   4      600.84      622.50     15.60 o 
   2   6   4      835.71      775.53     10.30 o 
   3   6   4     2579.10     2607.38     28.84 o 
   4   6   4      233.03      273.07      7.50 o 
   5   6   4       32.75       33.54      5.96 o 
   6   6   4     1035.48     1049.30     21.14 o 
   7   6   4        4.92        5.43      2.78 o 
   8   6   4        4.39        5.90      2.68 o 
   9   6   4       70.07       67.16     21.94 o 
  -7   7   4       17.61       13.49      6.57 o 
  -6   7   4      337.23      334.17     12.95 o 
  -5   7   4       47.53       44.80      2.80 o 
  -4   7   4       24.21       21.99      3.29 o 
  -3   7   4        9.02        6.54      1.58 o 
  -2   7   4       92.46       77.20      2.58 o 
  -1   7   4      279.52      294.79      9.55 o 
   0   7   4       70.33       64.00      3.50 o 
   1   7   4     1302.86     1277.32     38.09 o 
   2   7   4     1043.06     1058.53     17.48 o 
   3   7   4        1.95        3.25      5.95 o 
   4   7   4     2378.18     2424.74     26.77 o 
   5   7   4     1688.94     1778.30     45.63 o 
   6   7   4      363.89      354.34     22.73 o 
   7   7   4      435.41      420.24     12.10 o 
   8   7   4      288.08      293.43     21.86 o 
  -7   8   4      171.54      208.84     15.34 o 
  -6   8   4       49.29       53.49      6.44 o 
  -5   8   4       48.81       52.68      6.95 o 
  -4   8   4       41.15       42.26      2.13 o 
  -3   8   4      527.45      540.04     10.75 o 
  -2   8   4        7.78        5.95      2.87 o 
  -1   8   4     1253.96     1205.40     13.54 o 
   0   8   4      272.62      274.11      6.76 o 
   1   8   4       22.89       19.35      7.11 o 
   2   8   4       62.84       54.04      6.35 o 
   3   8   4     2044.79     2135.25     27.96 o 
   4   8   4      122.45      110.29      6.22 o 
   5   8   4       13.80       11.36      4.18 o 
   6   8   4      945.43      948.60     22.20 o 
   7   8   4      888.01      869.64     28.48 o 
   8   8   4       41.28       34.13     12.44 o 
  -7   9   4       14.49       22.40     11.50 o 
  -6   9   4      409.93      474.72     39.42 o 
  -5   9   4        3.73        6.13      4.74 o 
  -4   9   4      253.67      249.04      9.74 o 
  -3   9   4       80.07       83.10      5.60 o 
  -2   9   4     1852.40     1883.94     23.05 o 
  -1   9   4      122.23       98.67      2.48 o 
   0   9   4       28.65       35.49      4.13 o 
   1   9   4      490.31      456.17     11.19 o 
   2   9   4      431.00      391.48      9.96 o 
   3   9   4      395.71      396.55     15.06 o 
   4   9   4      380.68      356.32     13.80 o 
   5   9   4        3.44        3.26      2.21 o 
   6   9   4       49.00       38.89      7.55 o 
   7   9   4       13.87       15.78      4.63 o 
   8   9   4       77.29       67.18     11.99 o 
  -6  10   4        6.54       22.76     10.62 o 
  -5  10   4        8.91       16.46     15.29 o 
  -4  10   4       37.03       36.59     14.14 o 
  -3  10   4      691.40      673.76     21.68 o 
  -2  10   4        2.82        2.47      1.81 o 
  -1  10   4      355.02      358.08     13.18 o 
   0  10   4      517.02      494.28     12.62 o 
   1  10   4      192.97      203.19     10.79 o 
   2  10   4      339.81      315.79     15.46 o 
   3  10   4      176.52      180.04     12.14 o 
   4  10   4      565.50      549.17     14.69 o 
   5  10   4       33.51       27.57      5.38 o 
   6  10   4      109.64      126.09     10.00 o 
   7  10   4      170.00      200.02      9.94 o 
  -5  11   4       11.11       13.12      4.98 o 
  -4  11   4        1.22        8.51      5.04 o 
  -3  11   4        6.50        7.32      3.51 o 
  -2  11   4      156.53      162.61      5.55 o 
  -1  11   4       50.46       41.88      3.49 o 
   0  11   4        1.43       13.58      6.85 o 
   1  11   4      231.38      222.66      5.41 o 
   2  11   4     1126.75     1201.70     25.78 o 
   3  11   4      687.09      624.36     49.33 o 
   4  11   4        7.06        3.69      2.56 o 
   5  11   4      166.86      166.44      8.94 o 
   6  11   4      204.57      205.74     10.83 o 
   7  11   4      100.16      100.74     11.90 o 
  -5  12   4       11.99       16.64      6.98 o 
  -4  12   4       67.44       54.03      6.87 o 
  -3  12   4      301.81      341.88     31.36 o 
  -2  12   4        0.12        5.04      3.63 o 
  -1  12   4       17.42       16.42      4.55 o 
   0  12   4        2.29        7.10      3.54 o 
   1  12   4      403.49      400.69     16.73 o 
   2  12   4        1.74        3.67      2.06 o 
   3  12   4      245.82      247.45     13.01 o 
   4  12   4      548.98      523.23     20.20 o 
   5  12   4       12.69        6.87      3.35 o 
   6  12   4       85.34       90.60     14.72 o 
  -4  13   4      180.75      176.07     12.14 o 
  -3  13   4        7.56        8.78      5.99 o 
  -2  13   4      180.10      204.05     22.62 o 
  -1  13   4        0.30        8.30      4.55 o 
   0  13   4      132.96      136.41      9.20 o 
   1  13   4        0.48        5.71      4.09 o 
   2  13   4      674.81      672.89     14.70 o 
   3  13   4       44.47       43.41      7.22 o 
   4  13   4       41.39       27.68      5.17 o 
   5  13   4      125.26      147.35     23.04 o 
  -2  14   4        1.77        7.10      2.93 o 
  -1  14   4        3.57       10.39      5.51 o 
   0  14   4       21.43       16.54      6.81 o 
   1  14   4      159.16      150.00     14.67 o 
   2  14   4        2.37        6.42      3.22 o 
   3  14   4       22.14       18.83      5.10 o 
   4  14   4        3.52        6.13      3.46 o 
   0 -11   5        0.86        0.00     10.12 o 
   1 -11   5       27.32       33.58      6.84 o 
  -3 -10   5      210.71      218.07     11.28 o 
  -2 -10   5      169.75      163.11      8.87 o 
  -1 -10   5       47.34       44.46      8.76 o 
   0 -10   5      368.87      395.77     37.51 o 
   1 -10   5       25.00       41.14     10.37 o 
   2 -10   5        1.07       11.19      5.26 o 
   3 -10   5        1.88        4.73      4.22 o 
  -4  -9   5      216.60      212.08     10.88 o 
  -3  -9   5       16.54       11.25      4.86 o 
  -2  -9   5      168.85      174.43      8.08 o 
  -1  -9   5      396.15      410.17     19.03 o 
   0  -9   5       39.35       47.12      6.19 o 
   1  -9   5      201.30      192.20     30.91 o 
   2  -9   5       22.31       31.08      5.73 o 
   3  -9   5      313.08      306.86     16.68 o 
   4  -9   5        1.48        4.25      6.33 o 
   5  -9   5       11.38        8.73      3.06 o 
  -5  -8   5       23.55       26.57      5.36 o 
  -4  -8   5       48.02       45.89      6.36 o 
  -3  -8   5      218.08      217.72      7.49 o 
  -2  -8   5       26.64       34.49      5.18 o 
  -1  -8   5      117.25      103.98      8.02 o 
   0  -8   5       14.30       21.09      6.84 o 
   1  -8   5      670.97      692.74     36.63 o 
   2  -8   5      125.06      126.11      7.04 o 
   3  -8   5        5.11       10.37      4.96 o 
   4  -8   5      771.48      801.97     24.07 o 
   5  -8   5       27.84       27.72     14.49 o 
   6  -8   5       10.29        6.90      2.52 o 
  -6  -7   5       32.60       32.86     10.04 o 
  -5  -7   5       87.61       86.42      7.05 o 
  -4  -7   5      790.14      879.75     18.12 o 
  -3  -7   5       27.29       24.94      8.89 o 
  -2  -7   5      145.51      134.65     13.61 o 
  -1  -7   5      248.15      245.40     24.17 o 
   0  -7   5      671.84      662.13     35.65 o 
   1  -7   5        7.12        7.91      3.11 o 
   2  -7   5      238.31      233.59      9.43 o 
   3  -7   5      379.59      369.60     12.70 o 
   4  -7   5       31.35       27.73      4.54 o 
   5  -7   5      506.48      518.35     22.99 o 
   6  -7   5       89.94       78.22      6.33 o 
  -6  -6   5        7.29        5.70      2.76 o 
  -5  -6   5      590.34      631.77     14.90 o 
  -4  -6   5      879.48      832.32     17.48 o 
  -3  -6   5      555.58      569.01     28.98 o 
  -2  -6   5      356.65      343.38     10.11 o 
  -1  -6   5      112.80      117.92      6.93 o 
   0  -6   5      168.32      172.65     16.55 o 
   1  -6   5     1063.07     1070.36     19.56 o 
   2  -6   5      261.18      256.98     11.23 o 
   3  -6   5       41.20       45.95      4.15 o 
   4  -6   5      440.98      421.43      8.17 o 
   5  -6   5      273.82      277.13     18.81 o 
   6  -6   5      304.77      293.55     13.76 o 
   7  -6   5        3.02        4.08      2.95 o 
  -7  -5   5       73.88       64.26     20.78 o 
  -6  -5   5      174.10      175.92     16.07 o 
  -5  -5   5       44.17       47.67      5.35 o 
  -4  -5   5     2035.47     2156.21     40.17 o 
  -3  -5   5     1163.92     1211.84     20.50 o 
  -2  -5   5       45.23       50.97      7.49 o 
  -1  -5   5      732.47      723.77     19.28 o 
   0  -5   5     2036.48     1936.80     54.83 o 
   1  -5   5      231.49      219.50     18.50 o 
   2  -5   5       54.44       55.89      4.34 o 
   3  -5   5      235.84      224.84      9.76 o 
   4  -5   5      422.20      432.67      8.55 o 
   5  -5   5      106.38      101.18      4.51 o 
   6  -5   5       78.60       73.21      5.40 o 
   7  -5   5      110.75      109.81     21.18 o 
   8  -5   5        2.54       18.19      4.63 o 
  -7  -4   5        7.00        5.39      3.95 o 
  -6  -4   5        6.79        6.98      3.14 o 
  -5  -4   5     1266.77     1243.61     56.82 o 
  -4  -4   5      100.01      107.68      5.09 o 
  -3  -4   5      750.17      747.12     23.91 o 
  -2  -4   5      237.53      247.67      7.88 o 
  -1  -4   5      405.69      339.72     10.55 o 
   0  -4   5      809.36      800.63     14.15 o 
   1  -4   5      222.78      203.03      6.18 o 
   2  -4   5        5.87       13.08      3.73 o 
   3  -4   5        2.46        4.06      1.94 o 
   4  -4   5       96.04       97.77      3.67 o 
   5  -4   5      727.60      785.06     15.65 o 
   6  -4   5       35.28       48.42      6.87 o 
   7  -4   5        0.94        3.95      7.24 o 
   8  -4   5       72.37       77.91     21.51 o 
  -7  -3   5       37.15       19.66      6.80 o 
  -6  -3   5      342.10      347.98     16.92 o 
  -5  -3   5        5.05        9.45      3.08 o 
  -4  -3   5      150.48      154.95      7.29 o 
  -3  -3   5        0.79        1.62      2.34 o 
  -2  -3   5     1320.33     1454.58     22.79 o 
  -1  -3   5      423.99      400.33      9.47 o 
   0  -3   5     2952.93     2862.97     30.33 o 
   1  -3   5     1968.58     2056.03     22.15 o 
   2  -3   5        8.31       12.51      1.96 o 
   3  -3   5       16.70       24.34      2.26 o 
   4  -3   5      384.02      361.82      5.38 o 
   5  -3   5      335.81      330.05      8.89 o 
   6  -3   5       76.10       71.00      8.63 o 
   7  -3   5       79.60       87.62      8.09 o 
   8  -3   5       23.82       16.87      7.10 o 
  -8  -2   5        7.26       11.57      8.29 o 
  -7  -2   5       20.30       22.87     14.04 o 
  -6  -2   5       29.64       25.21      6.48 o 
  -5  -2   5      504.18      510.46     12.56 o 
  -4  -2   5        6.58       11.15      2.15 o 
  -3  -2   5       20.45       20.05      2.70 o 
  -2  -2   5      134.21      141.35     12.85 o 
  -1  -2   5     8833.12     9554.84     84.56 o 
   0  -2   5      481.10      455.25     13.05 o 
   1  -2   5       16.91       17.05      1.71 o 
   2  -2   5     4143.89     4337.07     51.14 o 
   3  -2   5     1502.29     1380.14     11.98 o 
   4  -2   5     1002.43      974.98     14.43 o 
   5  -2   5      306.05      278.83      8.49 o 
   6  -2   5      594.88      577.54     11.23 o 
   7  -2   5       64.42       60.64      9.84 o 
   8  -2   5      154.15      167.54     11.14 o 
   9  -2   5       44.74       37.30     13.99 o 
  -8  -1   5        1.91        5.05      5.25 o 
  -7  -1   5      195.22      157.63     47.19 o 
  -6  -1   5     1019.82     1125.55     24.52 o 
  -5  -1   5      101.58      102.64     13.12 o 
  -4  -1   5       13.19       15.41      2.64 o 
  -3  -1   5        1.64        0.00      2.79 o 
  -2  -1   5     1402.81     1382.80     15.25 o 
  -1  -1   5     2390.96     2460.98     18.82 o 
   0  -1   5     5687.94     5923.59     45.90 o 
   1  -1   5      203.53      191.78      4.14 o 
   2  -1   5        2.34        3.21      1.07 o 
   3  -1   5     3471.55     3453.47     22.58 o 
   4  -1   5     2842.90     2915.11     17.78 o 
   5  -1   5      400.24      396.01      6.55 o 
   6  -1   5       28.49       32.89      2.25 o 
   7  -1   5      337.64      340.32     10.61 o 
   8  -1   5      195.44      177.70      6.39 o 
  -8   0   5        4.90        3.79      5.46 o 
  -7   0   5      893.88      861.38     39.47 o 
  -6   0   5      908.11      867.20     17.13 o 
  -5   0   5      988.65      974.21     22.81 o 
  -4   0   5        3.35        4.46      1.67 o 
  -3   0   5       62.60       87.56      6.66 o 
  -2   0   5      734.76      734.72      8.79 o 
  -1   0   5     2393.55     2236.04     16.72 o 
   0   0   5      401.49      408.02      4.32 o 
   1   0   5      312.05      317.54      4.07 o 
   2   0   5     1003.19      980.33      7.49 o 
   3   0   5     2850.78     2808.10     15.58 o 
   4   0   5      712.10      665.94      7.65 o 
   5   0   5      138.74      137.75      3.78 o 
   6   0   5       21.67       23.28      2.46 o 
   7   0   5      236.90      241.52      8.87 o 
   8   0   5      207.06      211.21      8.19 o 
   9   0   5      135.75      152.31     13.49 o 
  -8   1   5       73.78       62.82     23.58 o 
  -7   1   5       43.23       60.45     20.84 o 
  -6   1   5     1850.03     1938.91     58.81 o 
  -5   1   5       15.20       16.53      2.38 o 
  -4   1   5      426.44      421.97      7.69 o 
  -3   1   5        1.88        0.65      1.17 o 
  -2   1   5      249.32      193.40      4.27 o 
  -1   1   5     1538.62     1644.88     11.03 o 
   0   1   5      350.81      337.93      5.48 o 
   1   1   5      475.52      487.57      4.68 o 
   2   1   5     1369.16     1375.33      8.28 o 
   3   1   5     2720.62     2802.08     25.97 o 
   4   1   5      791.64      800.81     21.75 o 
   5   1   5       63.07       57.45      3.41 o 
   6   1   5        4.99        3.95      1.21 o 
   7   1   5     1081.54     1079.39     34.54 o 
   8   1   5      452.51      426.76     11.99 o 
   9   1   5       69.79       55.73     17.26 o 
  -8   2   5      127.05       98.43     31.94 o 
  -7   2   5      181.43      207.60     12.94 o 
  -6   2   5        0.51        4.02      5.82 o 
  -5   2   5       86.16       81.31     20.13 o 
  -4   2   5       76.53       69.85     17.99 o 
  -3   2   5     2769.56     2816.98     49.77 o 
  -2   2   5     1142.12     1065.70     19.93 o 
  -1   2   5      132.41      107.06      3.01 o 
   0   2   5      387.63      390.14      4.64 o 
   1   2   5      280.38      260.35      2.70 o 
   2   2   5     2309.37     2370.60     12.18 o 
   3   2   5     2249.44     2158.44     20.52 o 
   4   2   5      819.75      889.53     16.89 o 
   5   2   5       77.72       71.43      4.48 o 
   6   2   5      287.55      297.36      8.08 o 
   7   2   5      498.62      523.31     10.49 o 
   8   2   5      928.06      938.96     19.29 o 
   9   2   5       59.29       42.53     15.43 o 
  -8   3   5       39.04       44.74     12.90 o 
  -7   3   5       73.13       96.88     17.85 o 
  -6   3   5      690.69      684.33     38.08 o 
  -5   3   5      164.40      157.11     14.84 o 
  -4   3   5      484.04      506.88     17.87 o 
  -3   3   5      360.99      318.71     13.01 o 
  -2   3   5     4316.02     4373.01     65.38 o 
  -1   3   5      103.25       91.33      4.04 o 
   0   3   5       13.14       16.72      2.66 o 
   1   3   5       18.98       34.11      1.43 o 
   2   3   5     1504.58     1404.20     12.69 o 
   3   3   5     5480.04     5870.56     48.59 o 
   4   3   5      488.63      486.98      8.00 o 
   5   3   5       13.03       14.04      2.44 o 
   6   3   5       40.55       45.54      3.63 o 
   7   3   5      496.58      475.10     11.49 o 
   8   3   5       98.80       97.94     14.41 o 
   9   3   5        5.25       10.45      4.29 o 
  -8   4   5       66.84       75.24     13.26 o 
  -7   4   5       72.47       65.54     16.82 o 
  -6   4   5        0.15        0.04      6.30 o 
  -5   4   5     1195.46     1172.97     46.87 o 
  -4   4   5       77.83      120.10     20.18 o 
  -3   4   5     3387.73     3363.45     50.20 o 
  -2   4   5      668.28      644.99     15.61 o 
  -1   4   5     2696.31     2786.36     26.07 o 
   0   4   5      172.18      168.53      3.50 o 
   1   4   5     1791.00     1710.99     12.05 o 
   2   4   5     1069.55      964.26      9.14 o 
   3   4   5     1570.62     1539.54     15.38 o 
   4   4   5       49.59       61.78      2.41 o 
   5   4   5      269.26      256.68      9.81 o 
   6   4   5      614.91      620.37      8.77 o 
   7   4   5       13.53       12.32      3.52 o 
   8   4   5       77.76       70.70     13.49 o 
   9   4   5       23.37       19.59      8.60 o 
  -8   5   5      251.01      226.43     15.18 o 
  -7   5   5      146.59      137.89     35.27 o 
  -6   5   5       48.80       44.93      7.79 o 
  -5   5   5      354.69      301.49     22.87 o 
  -4   5   5      785.10      817.17     22.62 o 
  -3   5   5      801.31      768.93     12.23 o 
  -2   5   5      776.72      699.57     11.80 o 
  -1   5   5      133.33      123.22      4.66 o 
   0   5   5     2514.20     2700.81     31.83 o 
   1   5   5      769.60      761.51      8.02 o 
   2   5   5     2851.68     2944.72     35.88 o 
   3   5   5      161.70      211.27      5.09 o 
   4   5   5      525.77      516.92      7.70 o 
   5   5   5       28.27       28.40      5.04 o 
   6   5   5      801.27      796.90     17.91 o 
   7   5   5      893.17      892.16     18.02 o 
   8   5   5        4.71        0.37      3.17 o 
   9   5   5        0.91        4.29      2.19 o 
  -7   6   5      138.42      146.81     11.80 o 
  -6   6   5        9.55       24.59      9.36 o 
  -5   6   5       20.56       19.39      3.48 o 
  -4   6   5      309.04      294.26      8.87 o 
  -3   6   5      986.72     1004.15     19.17 o 
  -2   6   5        0.43        1.06      1.21 o 
  -1   6   5       99.14       94.45      4.42 o 
   0   6   5        9.91       25.92      4.98 o 
   1   6   5      570.75      483.60     10.17 o 
   2   6   5     1297.89     1239.80     27.38 o 
   3   6   5      958.18      930.27     12.44 o 
   4   6   5      404.07      448.78      7.93 o 
   5   6   5      388.07      376.20     13.66 o 
   6   6   5     1703.87     1809.90     67.89 o 
   7   6   5      916.25      919.77     22.08 o 
   8   6   5       18.66       14.00      7.08 o 
   9   6   5        0.64        2.99      3.26 o 
  -7   7   5      117.18      100.47     13.15 o 
  -6   7   5      168.78      229.29     15.25 o 
  -5   7   5        0.07        3.29      9.72 o 
  -4   7   5      169.13      167.37      6.00 o 
  -3   7   5      554.83      564.64      9.12 o 
  -2   7   5     1336.99     1345.84     12.43 o 
  -1   7   5        0.31        3.39      1.70 o 
   0   7   5      708.75      679.44     18.37 o 
   1   7   5     3184.20     3319.40     34.05 o 
   2   7   5      367.57      341.42     21.12 o 
   3   7   5        5.73        4.32      4.88 o 
   4   7   5      991.99      980.49     16.33 o 
   5   7   5      199.74      219.33      8.25 o 
   6   7   5      282.65      275.38     12.58 o 
   7   7   5      389.64      415.95     12.04 o 
   8   7   5      263.58      245.45     11.37 o 
   9   7   5       41.52       52.74     16.57 o 
  -7   8   5       93.42      114.76     16.12 o 
  -6   8   5      167.86      165.64     15.62 o 
  -5   8   5      145.29      131.36      8.06 o 
  -4   8   5      810.92      792.39     23.18 o 
  -3   8   5     1069.18     1089.97     14.43 o 
  -2   8   5      466.84      438.73      7.64 o 
  -1   8   5      977.88      982.64     10.29 o 
   0   8   5     1181.86     1132.80     18.85 o 
   1   8   5      589.71      544.24     16.29 o 
   2   8   5     1983.39     2097.74     35.68 o 
   3   8   5      936.07      986.59     23.32 o 
   4   8   5        1.57        4.02      2.85 o 
   5   8   5      230.83      256.25     24.42 o 
   6   8   5      294.24      287.47     11.11 o 
   7   8   5      259.70      271.78     23.20 o 
   8   8   5        7.99       13.46      5.08 o 
  -6   9   5      230.66      237.28     22.05 o 
  -5   9   5       45.32       47.97      8.90 o 
  -4   9   5        5.73        6.28      1.90 o 
  -3   9   5      917.29      881.20     16.62 o 
  -2   9   5     1427.29     1448.50     19.10 o 
  -1   9   5      102.34      108.30      3.80 o 
   0   9   5      588.30      597.83     12.95 o 
   1   9   5      794.63      747.24     11.89 o 
   2   9   5      494.47      484.76     23.14 o 
   3   9   5       73.56       78.19     12.43 o 
   4   9   5      324.95      307.17     15.71 o 
   5   9   5      442.87      458.10     35.39 o 
   6   9   5        1.57        4.43      2.74 o 
   7   9   5        1.59        5.28      4.74 o 
   8   9   5      229.05      242.12     13.76 o 
  -6  10   5       36.01       58.49     12.33 o 
  -5  10   5      143.19      157.38      6.09 o 
  -4  10   5       69.70       57.63      4.54 o 
  -3  10   5       31.22       36.30      3.29 o 
  -2  10   5        0.75        1.49      1.16 o 
  -1  10   5      431.85      431.65     13.08 o 
   0  10   5      151.33      146.27      7.20 o 
   1  10   5      161.55      171.08     11.41 o 
   2  10   5       11.28       15.26      2.85 o 
   3  10   5      309.58      286.80      9.51 o 
   4  10   5      848.88      829.77     31.16 o 
   5  10   5       89.89       84.48     16.80 o 
   6  10   5      150.63      140.87      8.31 o 
   7  10   5       71.05       61.09     10.39 o 
  -5  11   5       26.04       51.73     12.39 o 
  -4  11   5       92.17      102.23      5.93 o 
  -3  11   5      137.94      142.25      6.56 o 
  -2  11   5      154.36      152.01      5.96 o 
  -1  11   5        4.02        3.00      2.82 o 
   0  11   5      210.10      211.85      8.75 o 
   1  11   5       54.01       45.20      5.12 o 
   2  11   5      369.01      378.18     14.52 o 
   3  11   5        1.17        4.61      2.45 o 
   4  11   5        9.69        8.34      3.63 o 
   5  11   5     1186.35     1188.44     43.45 o 
   6  11   5      229.17      252.20     16.11 o 
   7  11   5        0.47        5.88      3.85 o 
  -5  12   5       66.83       55.93     11.02 o 
  -4  12   5       54.86       33.32     14.73 o 
  -3  12   5      329.73      341.17      9.84 o 
  -2  12   5       11.20       14.42      7.47 o 
  -1  12   5        3.09        3.55      1.86 o 
   0  12   5       58.44       50.58      5.67 o 
   1  12   5      559.11      558.46     13.54 o 
   2  12   5      159.50      173.82     10.09 o 
   3  12   5      422.78      436.93     10.48 o 
   4  12   5        0.63        3.15      3.18 o 
   5  12   5       13.76       14.88      7.50 o 
   6  12   5       96.00       91.61     11.37 o 
  -4  13   5      151.40      156.25     27.12 o 
  -3  13   5       16.43        7.17      4.64 o 
  -2  13   5      353.24      335.07     10.90 o 
  -1  13   5      112.84      116.22      8.15 o 
   0  13   5       43.46       41.17      4.71 o 
   1  13   5        0.08        3.22      1.52 o 
   2  13   5      297.12      313.17     10.78 o 
   3  13   5        9.68       10.06      3.46 o 
   4  13   5       27.07       29.50      5.41 o 
   5  13   5        1.42        5.79      3.05 o 
  -2  14   5        0.03       10.38      5.13 o 
  -1  14   5       62.79       62.50      7.38 o 
   0  14   5      141.46      143.33      9.64 o 
   1  14   5      359.55      398.19     17.22 o 
   2  14   5        5.11        6.31      5.03 o 
   3  14   5       16.05       16.80      3.73 o 
   4  14   5       45.04       25.68      7.84 o 
   1  15   5        9.44        9.05      3.23 o 
  -1 -10   6       46.29       56.78     11.51 o 
   0 -10   6      270.31      301.85     17.28 o 
   1 -10   6      127.15      126.40     10.36 o 
   2 -10   6       33.41       36.53      5.00 o 
  -3  -9   6       64.81       59.41      7.19 o 
  -2  -9   6        7.43       15.27      4.76 o 
  -1  -9   6      390.61      441.37     30.76 o 
   0  -9   6      134.03      126.87     21.95 o 
   1  -9   6       49.13       49.10      6.50 o 
   2  -9   6      140.61      148.71     10.37 o 
   3  -9   6      104.60       94.77     13.20 o 
   4  -9   6       10.99        6.56      3.42 o 
  -4  -8   6       20.39       18.65      9.00 o 
  -3  -8   6      488.07      452.53     12.00 o 
  -2  -8   6       11.17       14.67      3.99 o 
  -1  -8   6        3.35       12.48      4.40 o 
   0  -8   6       18.40       22.56      4.98 o 
   1  -8   6      345.50      349.50      9.89 o 
   2  -8   6       99.57       96.57      8.40 o 
   3  -8   6      208.43      191.11      9.12 o 
   4  -8   6      156.03      144.31     12.90 o 
   5  -8   6        1.08        3.46      3.62 o 
  -5  -7   6        9.50       18.12      4.52 o 
  -4  -7   6      397.43      427.56     10.23 o 
  -3  -7   6        0.61        4.74      7.17 o 
  -2  -7   6      807.44      794.48     17.54 o 
  -1  -7   6      395.41      403.72     14.99 o 
   0  -7   6      375.45      375.69     12.52 o 
   1  -7   6      705.07      725.98     18.25 o 
   2  -7   6      366.21      349.46     12.48 o 
   3  -7   6      335.05      323.29      6.75 o 
   4  -7   6      155.68      166.75      8.72 o 
   5  -7   6        3.30        5.10      3.36 o 
   6  -7   6       12.15        4.93      3.65 o 
  -6  -6   6      224.20      249.53     22.53 o 
  -5  -6   6      347.39      359.12     10.83 o 
  -4  -6   6       98.58       90.60     14.84 o 
  -3  -6   6      488.17      524.57     13.48 o 
  -2  -6   6      225.88      211.00     20.63 o 
  -1  -6   6       51.87       52.05      4.49 o 
   0  -6   6      137.30      114.56      6.33 o 
   1  -6   6      469.69      467.16     13.85 o 
   2  -6   6       18.28       28.43      4.38 o 
   3  -6   6      193.65      181.93      5.50 o 
   4  -6   6      132.25      121.66      8.26 o 
   5  -6   6      178.76      177.96      6.43 o 
   6  -6   6        5.70        2.17      3.97 o 
   7  -6   6        1.26        8.68      5.55 o 
  -6  -5   6       42.27       56.36      5.71 o 
  -5  -5   6       38.63       48.28      4.42 o 
  -4  -5   6      679.83      696.84     14.95 o 
  -3  -5   6      430.66      416.69     11.21 o 
  -2  -5   6       76.64       63.53      8.90 o 
  -1  -5   6      253.55      260.79     16.88 o 
   0  -5   6      544.30      542.95     11.52 o 
   1  -5   6      117.16      125.84     11.90 o 
   2  -5   6       11.07       12.05      4.24 o 
   3  -5   6      902.25      912.60     15.70 o 
   4  -5   6      160.25      168.36      3.66 o 
   5  -5   6       68.75       60.55     11.41 o 
   6  -5   6       61.88       85.56     11.63 o 
   7  -5   6      378.76      404.81     24.49 o 
  -7  -4   6        1.34        7.12      4.52 o 
  -6  -4   6       62.97       48.55     11.34 o 
  -5  -4   6      448.76      482.12     15.54 o 
  -4  -4   6      152.03      147.84      7.01 o 
  -3  -4   6      257.61      265.54     16.46 o 
  -2  -4   6     1376.80     1336.68     24.10 o 
  -1  -4   6      604.80      659.35     14.18 o 
   0  -4   6       56.55       57.01      4.75 o 
   1  -4   6     1183.01     1220.82     17.86 o 
   2  -4   6     1723.28     1811.72     57.18 o 
   3  -4   6      155.69      163.49      5.67 o 
   4  -4   6       24.95       27.03      3.08 o 
   5  -4   6      471.58      480.00     14.07 o 
   6  -4   6      180.25      155.01     13.31 o 
   7  -4   6       12.16       15.21      4.63 o 
   8  -4   6      391.82      401.71     21.98 o 
  -7  -3   6       29.63       31.89     12.19 o 
  -6  -3   6      189.94      195.30     29.50 o 
  -5  -3   6      161.37      114.62     34.15 o 
  -4  -3   6      452.73      493.10     12.51 o 
  -3  -3   6      164.22      165.81      6.71 o 
  -2  -3   6      845.05      881.43     15.80 o 
  -1  -3   6       77.69       80.01     12.66 o 
   0  -3   6     3195.78     3250.50     31.30 o 
   1  -3   6       15.30       18.81      3.99 o 
   2  -3   6      140.63      138.48      3.66 o 
   3  -3   6     1587.92     1567.25     28.69 o 
   4  -3   6     1577.44     1570.14     20.69 o 
   5  -3   6       33.90       37.54      2.92 o 
   6  -3   6      264.33      259.19      7.13 o 
   7  -3   6       93.39       82.84     21.32 o 
   8  -3   6       89.80       70.34     18.79 o 
  -7  -2   6       70.28       56.34     15.34 o 
  -6  -2   6      120.65       72.57     17.81 o 
  -5  -2   6     1541.67     1600.25     36.03 o 
  -4  -2   6      583.94      582.74     12.42 o 
  -3  -2   6       12.30       20.07      2.70 o 
  -2  -2   6       12.31       14.08      6.16 o 
  -1  -2   6     2919.45     2992.29     27.67 o 
   0  -2   6      293.35      310.90      8.33 o 
   1  -2   6      411.67      419.15      8.67 o 
   2  -2   6      642.79      609.44      7.47 o 
   3  -2   6     1836.94     1848.98     13.51 o 
   4  -2   6       62.66       66.78      2.76 o 
   5  -2   6      533.20      530.79      9.56 o 
   6  -2   6       96.71       87.98      6.44 o 
   7  -2   6        7.94        5.18      1.83 o 
   8  -2   6       66.19       65.58     18.97 o 
  -7  -1   6       71.15       60.90     14.56 o 
  -6  -1   6     1107.02     1075.77     36.73 o 
  -5  -1   6      569.59      508.58     20.38 o 
  -4  -1   6      106.73      105.81      7.34 o 
  -3  -1   6      231.44      229.86     11.90 o 
  -2  -1   6      605.77      515.18      9.98 o 
  -1  -1   6      135.53      136.94      3.86 o 
   0  -1   6     1655.00     1509.31     16.46 o 
   1  -1   6      543.08      512.34      7.87 o 
   2  -1   6      380.76      359.48      6.17 o 
   3  -1   6     2241.57     2301.27     15.44 o 
   4  -1   6     2828.14     2984.55     20.91 o 
   5  -1   6      232.48      216.25      4.42 o 
   6  -1   6       37.31       35.15      4.67 o 
   7  -1   6      402.35      412.82     17.23 o 
   8  -1   6      155.49      152.35      5.45 o 
   9  -1   6      138.63      123.41     12.49 o 
  -8   0   6        3.05       21.75     10.04 o 
  -7   0   6      195.61      170.80     16.66 o 
  -6   0   6       30.83       25.30      9.13 o 
  -5   0   6      786.77      763.69     16.32 o 
  -4   0   6        7.10       10.20      7.39 o 
  -3   0   6        3.67        6.02      3.91 o 
  -2   0   6        7.62        6.97      1.50 o 
  -1   0   6     2996.09     2859.07     22.76 o 
   0   0   6      249.35      249.76      5.87 o 
   1   0   6       16.30       13.93      1.94 o 
   2   0   6      106.12      143.81      3.24 o 
   3   0   6      371.80      279.31      4.87 o 
   4   0   6     1828.97     1993.41     14.82 o 
   5   0   6       34.64       25.91      3.15 o 
   6   0   6      458.98      438.28     11.15 o 
   7   0   6       40.74       37.89      9.57 o 
   8   0   6      154.56      160.31      7.55 o 
   9   0   6      168.70      175.12      9.68 o 
  -8   1   6       14.07       14.11      6.34 o 
  -7   1   6        0.55        5.84      5.25 o 
  -6   1   6     1233.04     1144.43     34.97 o 
  -5   1   6        0.92        2.21      0.65 o 
  -4   1   6       91.36       89.67      4.10 o 
  -3   1   6      319.65      338.14      6.30 o 
  -2   1   6     4838.29     5104.40     86.00 o 
  -1   1   6      227.76      243.20      4.74 o 
   0   1   6      128.22      106.83      5.61 o 
   1   1   6      367.46      375.60      5.00 o 
   2   1   6      279.99      264.62      4.33 o 
   3   1   6       26.57       28.65      1.74 o 
   4   1   6     1467.98     1429.28     38.87 o 
   5   1   6      795.94      840.44     16.75 o 
   6   1   6        4.29        4.20      1.85 o 
   7   1   6        3.97        5.67      2.72 o 
   8   1   6      254.24      257.37     19.61 o 
   9   1   6       17.98       10.64      5.21 o 
  -8   2   6       11.46       10.46      5.68 o 
  -7   2   6      363.21      334.96     30.22 o 
  -6   2   6       26.39       18.47      6.32 o 
  -5   2   6      334.32      354.11     28.90 o 
  -4   2   6      173.34      164.39     10.14 o 
  -3   2   6     2145.56     2269.03     34.99 o 
  -2   2   6       55.66       38.74     11.80 o 
  -1   2   6     4813.25     4946.77     58.89 o 
   0   2   6      494.86      514.63      9.71 o 
   1   2   6      233.21      235.76      2.99 o 
   2   2   6       53.33       36.78      3.47 o 
   3   2   6     3951.45     3952.38     37.10 o 
   4   2   6       34.15       36.59      6.74 o 
   5   2   6       50.03       67.08      3.70 o 
   6   2   6      458.79      421.89     13.60 o 
   7   2   6      828.09      839.29     24.82 o 
   8   2   6       17.32       10.05      3.31 o 
   9   2   6        7.96       13.95      5.57 o 
  -8   3   6      146.23      138.98     28.85 o 
  -7   3   6       13.50        9.13      6.41 o 
  -6   3   6      493.65      484.22     20.25 o 
  -5   3   6       40.88       57.57     17.74 o 
  -4   3   6       14.00       13.01      5.45 o 
  -3   3   6       27.77       45.31     13.01 o 
  -2   3   6     6211.03     5715.07     79.92 o 
  -1   3   6        6.15        8.41      3.24 o 
   0   3   6       69.26       72.94      4.43 o 
   1   3   6       48.46       46.23      2.62 o 
   2   3   6     6532.69     6826.37     66.30 o 
   3   3   6      173.47      138.92      3.88 o 
   4   3   6      490.61      420.55     12.51 o 
   5   3   6       89.71      102.39      5.85 o 
   6   3   6      171.06      171.26     12.21 o 
   7   3   6      645.40      617.97     18.47 o 
   8   3   6      512.40      581.60     16.85 o 
   9   3   6      198.50      207.51     10.07 o 
  -8   4   6        5.29        5.37      3.75 o 
  -7   4   6      462.62      458.80     29.33 o 
  -6   4   6        3.27        8.27      5.78 o 
  -5   4   6      157.23      167.97     15.23 o 
  -2   4   6      224.69      200.57     10.75 o 
  -1   4   6     2401.24     2456.36     43.81 o 
   0   4   6      694.65      721.36      6.36 o 
   1   4   6      722.31      693.19      9.84 o 
   2   4   6      424.16      389.61      8.50 o 
   3   4   6     2436.97     2344.08     18.52 o 
   4   4   6       85.60       81.30      1.80 o 
   5   4   6      198.79      207.44      4.57 o 
   6   4   6      784.08      763.63     11.77 o 
   7   4   6     1280.55     1288.19     33.63 o 
   8   4   6      127.54      146.06     11.83 o 
   9   4   6        0.38        3.15      1.65 o 
  -7   5   6        8.00        0.00      7.03 o 
  -6   5   6       23.20       35.52      8.88 o 
  -5   5   6        0.52        0.00      5.91 o 
  -4   5   6      690.43      668.99     20.80 o 
  -3   5   6      346.60      348.09     14.06 o 
  -2   5   6     1856.26     1785.75     17.80 o 
  -1   5   6      171.48      199.73      6.83 o 
   0   5   6     1764.02     1922.66     34.28 o 
   1   5   6     2850.54     2915.16     23.04 o 
   2   5   6     2915.08     2807.44     21.23 o 
   3   5   6      406.55      414.30      8.48 o 
   4   5   6       22.57       20.98      1.94 o 
   5   5   6       16.20       19.54      2.81 o 
   6   5   6      156.34      164.77      8.64 o 
   7   5   6      234.90      245.30     10.05 o 
   8   5   6      202.74      230.18     10.09 o 
   9   5   6       22.60       26.12      8.60 o 
  -7   6   6      269.70      216.30     41.50 o 
  -6   6   6        7.24       21.12     11.00 o 
  -5   6   6        7.37       16.80      6.41 o 
  -3   6   6     1361.06     1356.44     23.30 o 
  -2   6   6        9.52       10.38      1.87 o 
  -1   6   6      135.28      171.48     13.69 o 
   0   6   6      377.60      354.81      7.98 o 
   1   6   6     5404.47     5525.47     86.61 o 
   2   6   6     1638.97     1692.08     15.80 o 
   3   6   6     1475.68     1502.17     13.84 o 
   4   6   6      243.41      239.78      5.55 o 
   5   6   6      211.78      226.38      6.48 o 
   6   6   6      245.94      241.45      6.41 o 
   7   6   6      288.70      303.05     10.94 o 
   8   6   6       42.11       34.95     13.04 o 
   9   6   6       10.80        4.64      5.41 o 
  -7   7   6       30.21       23.53     10.86 o 
  -6   7   6      164.93      156.99     13.38 o 
  -5   7   6       51.95       56.77     11.32 o 
  -4   7   6      248.96      258.93      4.58 o 
  -3   7   6      253.47      250.50      7.52 o 
  -2   7   6      711.77      723.75     11.09 o 
  -1   7   6      912.53      871.68     14.96 o 
   0   7   6       73.32       80.66     11.50 o 
   1   7   6       93.22       88.57      4.46 o 
   2   7   6     2750.78     2788.42     32.08 o 
   3   7   6      159.44      184.28      5.15 o 
   4   7   6      490.16      484.70     11.29 o 
   5   7   6        7.57        5.06      2.62 o 
   6   7   6      378.86      377.38     11.28 o 
   7   7   6      486.35      507.30     14.29 o 
   8   7   6       27.24       28.70     11.23 o 
  -7   8   6       34.81       76.00     14.88 o 
  -6   8   6      246.21      252.44     19.11 o 
  -5   8   6      362.78      373.51     28.32 o 
  -4   8   6        0.53        4.15      3.44 o 
  -3   8   6       97.82      109.05     11.35 o 
  -2   8   6        0.26        4.27      1.61 o 
  -1   8   6      611.27      599.78      9.46 o 
   0   8   6        9.30        4.87      7.94 o 
   1   8   6     1564.47     1489.22     20.45 o 
   2   8   6        2.30        2.77      2.71 o 
   3   8   6      347.82      356.34      8.63 o 
   4   8   6      311.82      331.82     10.48 o 
   5   8   6      990.50      999.09     23.17 o 
   6   8   6      600.30      564.68     16.23 o 
   7   8   6       63.44       66.84     10.52 o 
   8   8   6       70.02       68.55     20.64 o 
  -6   9   6       35.89       35.55      7.33 o 
  -5   9   6        5.48        0.00      2.33 o 
  -4   9   6      942.56      976.74     20.37 o 
  -3   9   6        0.23        2.71      1.42 o 
  -2   9   6      102.63      112.14      7.81 o 
  -1   9   6       33.48       34.08      3.02 o 
   0   9   6      443.15      448.22     10.23 o 
   1   9   6      532.78      492.07     11.13 o 
   2   9   6      526.83      535.25     11.56 o 
   3   9   6       82.22       90.59     10.81 o 
   4   9   6      704.14      712.88     32.60 o 
   5   9   6     1041.24     1010.11     20.68 o 
   6   9   6     1167.85     1177.09     26.92 o 
   7   9   6       20.20       17.19      4.54 o 
   8   9   6        3.32        1.26      2.99 o 
  -6  10   6       17.33       26.18      9.32 o 
  -5  10   6      183.76      191.57     14.66 o 
  -4  10   6       14.54       16.43     15.60 o 
  -3  10   6      580.78      535.58      9.76 o 
  -2  10   6        8.06       10.08      2.12 o 
  -1  10   6      354.86      351.61     20.50 o 
   0  10   6      625.30      627.79     12.64 o 
   1  10   6      247.67      278.57     12.09 o 
   2  10   6       87.78       83.55      5.94 o 
   3  10   6        7.42        6.21      2.63 o 
   4  10   6        2.06        7.45      3.31 o 
   5  10   6      437.04      411.19     11.69 o 
   6  10   6      107.42      122.63     12.18 o 
   7  10   6      230.92      217.63      8.45 o 
  -5  11   6       42.20       49.11     11.18 o 
  -4  11   6      289.61      273.48      7.50 o 
  -3  11   6      259.61      275.84      8.85 o 
  -2  11   6      213.33      215.35      6.70 o 
  -1  11   6       10.67       10.11      3.11 o 
   0  11   6      311.56      320.77      6.18 o 
   1  11   6      396.56      395.74     21.97 o 
   2  11   6       92.71       99.34     18.58 o 
   3  11   6       95.01      101.42     10.41 o 
   4  11   6       80.83       94.69      9.57 o 
   5  11   6      100.80      103.93     14.53 o 
   6  11   6       26.62       33.57     10.63 o 
   7  11   6       20.12       15.88      8.11 o 
  -4  12   6       22.83       17.85      3.48 o 
  -3  12   6      229.64      253.50     14.56 o 
  -2  12   6      329.42      307.91     14.83 o 
  -1  12   6      218.81      224.17      6.45 o 
   0  12   6       74.60       68.24      5.76 o 
   1  12   6      566.15      543.84     13.84 o 
   2  12   6      116.74      128.84     13.28 o 
   3  12   6       21.20       20.77      5.26 o 
   4  12   6      194.94      178.72     11.58 o 
   5  12   6      140.21      127.70     23.05 o 
   6  12   6       37.70       29.59      7.73 o 
  -3  13   6       23.76       26.53      4.57 o 
  -2  13   6      230.96      240.89      9.29 o 
  -1  13   6       11.92        4.32      3.63 o 
   0  13   6      111.71      113.31      7.86 o 
   1  13   6        6.27        9.41      2.89 o 
   2  13   6      662.39      687.20     19.35 o 
   3  13   6       17.29       14.71      4.81 o 
   4  13   6       74.89       61.12      7.91 o 
   5  13   6       36.26       38.54     14.04 o 
  -2  14   6        3.93        6.53      6.62 o 
  -1  14   6      194.39      176.13      8.17 o 
   0  14   6        8.37       15.50      4.41 o 
   1  14   6      121.45      126.06      7.69 o 
   2  14   6       46.09       52.46     14.02 o 
   3  14   6      142.33      122.24     13.39 o 
   4  14   6      365.41      349.92     16.10 o 
   0  15   6       90.77       99.61     13.88 o 
   1  15   6       28.50       42.58     18.47 o 
  -1  -9   7       39.44       55.90     14.99 o 
   0  -9   7       53.26       48.63      6.23 o 
   1  -9   7        6.17       14.06      5.51 o 
   2  -9   7       39.86       30.02      6.19 o 
   3  -9   7       36.34       36.34      6.73 o 
  -3  -8   7       66.58       77.91      8.13 o 
  -2  -8   7       22.82       30.83      4.72 o 
  -1  -8   7      515.40      534.26     26.33 o 
   0  -8   7      217.49      214.46     10.84 o 
   1  -8   7       70.83       58.99     10.69 o 
   2  -8   7        4.77        3.90      3.27 o 
   3  -8   7       10.61        7.88      3.97 o 
   4  -8   7      226.98      227.14     29.65 o 
  -4  -7   7      162.77      165.16     22.46 o 
  -3  -7   7       53.90       51.76      8.53 o 
  -2  -7   7      861.39      897.35     19.26 o 
  -1  -7   7      358.25      348.75     10.80 o 
   0  -7   7      580.74      569.78     25.48 o 
   1  -7   7       46.25       44.11      5.33 o 
   2  -7   7      177.02      151.90     18.76 o 
   3  -7   7      386.32      379.12     13.84 o 
   4  -7   7      168.25      150.53     13.81 o 
   5  -7   7       69.66       56.83     16.26 o 
  -5  -6   7      105.90       99.20     10.64 o 
  -4  -6   7      213.87      194.40     13.17 o 
  -3  -6   7       86.65       92.73      5.34 o 
  -2  -6   7       84.53       80.77      6.96 o 
  -1  -6   7     1317.98     1309.67     26.28 o 
   0  -6   7       10.60       15.23      8.47 o 
   1  -6   7      725.29      747.04     16.90 o 
   2  -6   7        3.18       10.02      4.85 o 
   3  -6   7      144.12      139.49      5.56 o 
   4  -6   7      601.25      635.47     11.48 o 
   5  -6   7        5.93        8.81      4.88 o 
   6  -6   7       37.10       36.96     10.46 o 
  -6  -5   7      158.04      156.35     23.61 o 
  -5  -5   7        5.09        8.72      3.11 o 
  -4  -5   7      290.25      265.24     16.02 o 
  -3  -5   7        0.99        7.86      4.04 o 
  -2  -5   7       13.19       32.28      8.31 o 
  -1  -5   7        8.89        7.16      2.79 o 
   0  -5   7      238.40      259.62      9.98 o 
   1  -5   7        1.84       14.95      3.81 o 
   2  -5   7      547.78      553.17     17.59 o 
   3  -5   7       19.33       25.68      3.20 o 
   4  -5   7      188.85      192.59     10.50 o 
   5  -5   7       34.75       31.63     11.81 o 
   6  -5   7        3.34        2.44      3.75 o 
   7  -5   7       79.54       78.81     23.19 o 
  -6  -4   7        8.22        7.40      4.73 o 
  -5  -4   7       97.78      102.34      5.91 o 
  -4  -4   7        2.16        6.69      2.98 o 
  -3  -4   7     1197.53     1152.64     28.70 o 
  -2  -4   7      698.14      688.07     16.29 o 
  -1  -4   7      172.53      183.40      9.75 o 
   0  -4   7      668.39      698.35     13.77 o 
   1  -4   7      549.30      564.83     40.03 o 
   2  -4   7      828.15      843.22     15.20 o 
   3  -4   7      421.87      417.42      7.13 o 
   4  -4   7      258.70      241.54      8.51 o 
   5  -4   7      256.67      258.84      9.80 o 
   6  -4   7       82.04       74.15     20.29 o 
   7  -4   7       87.26       78.32     22.12 o 
  -6  -3   7      131.46      151.81     29.74 o 
  -5  -3   7      649.31      615.51     10.05 o 
  -4  -3   7      153.22      160.09     13.37 o 
  -3  -3   7      790.40      799.32     18.10 o 
  -2  -3   7      668.80      669.01     12.96 o 
  -1  -3   7        6.09        6.48      8.27 o 
   0  -3   7      837.15      870.35     17.56 o 
   1  -3   7        0.93        2.18      1.81 o 
   2  -3   7     1642.51     1652.74     16.48 o 
   3  -3   7     1028.14      992.70     15.49 o 
   4  -3   7     1159.55     1138.12     19.77 o 
   5  -3   7      730.77      709.53     18.36 o 
   6  -3   7       62.13       57.84      3.83 o 
   7  -3   7      476.76      473.35     18.58 o 
   8  -3   7       73.89       89.12     16.80 o 
  -7  -2   7       56.86       74.95     15.86 o 
  -6  -2   7      141.88      149.94     41.04 o 
  -5  -2   7      709.85      712.26     14.22 o 
  -4  -2   7      168.69      153.98     13.64 o 
  -3  -2   7      271.60      260.66     14.42 o 
  -2  -2   7      939.02      955.09     14.21 o 
  -1  -2   7     1011.30     1068.18     16.67 o 
   0  -2   7      101.66       92.01      6.64 o 
   1  -2   7      392.00      353.62      8.15 o 
   2  -2   7     1334.90     1367.72     13.26 o 
   3  -2   7      229.57      222.41      5.04 o 
   4  -2   7      295.81      290.91      6.57 o 
   5  -2   7      653.91      671.45     11.95 o 
   6  -2   7      148.72      149.89      7.29 o 
   7  -2   7       43.61       41.11      7.46 o 
   8  -2   7      131.89      126.04     15.16 o 
  -7  -1   7        0.35       10.53      5.48 o 
  -6  -1   7      417.80      412.53     17.97 o 
  -5  -1   7     1090.28     1135.37     35.31 o 
  -4  -1   7      461.70      489.91     25.77 o 
  -3  -1   7      342.83      343.88     17.63 o 
  -2  -1   7      854.45      862.95     35.79 o 
  -1  -1   7       92.10       74.86      5.42 o 
   0  -1   7     1950.45     2099.54     20.94 o 
   1  -1   7     2411.61     2499.39     26.14 o 
   2  -1   7      115.79      123.99      3.00 o 
   3  -1   7      481.01      436.04      6.02 o 
   4  -1   7      136.51      136.82      3.23 o 
   5  -1   7      592.40      565.23      7.88 o 
   6  -1   7       30.98       45.24      4.11 o 
   7  -1   7      512.22      551.51      9.89 o 
   8  -1   7      148.32      151.11      8.94 o 
  -7   0   7       40.01       41.57     17.10 o 
  -6   0   7        5.09        6.35      4.77 o 
  -5   0   7      873.70      857.34     43.12 o 
  -4   0   7       31.70       40.07      4.73 o 
  -3   0   7       83.62       82.78      3.60 o 
  -2   0   7       20.68       21.09      1.95 o 
  -1   0   7     1991.74     2005.01     17.09 o 
   0   0   7      344.43      352.06      7.76 o 
   1   0   7      985.47      955.44     12.86 o 
   2   0   7     2529.78     2708.97     19.09 o 
   3   0   7     2202.62     2259.62     22.30 o 
   4   0   7        5.86        6.45      1.68 o 
   5   0   7      821.24      830.71     40.47 o 
   6   0   7     1002.64     1030.12     27.46 o 
   7   0   7      153.63      159.93     18.14 o 
   8   0   7       12.50        9.46      3.62 o 
  -7   1   7        0.63        6.67      5.64 o 
  -6   1   7      388.85      345.39     22.24 o 
  -5   1   7      197.06      181.46     43.92 o 
  -4   1   7      202.70      179.18     12.06 o 
  -3   1   7        8.08        9.25      2.22 o 
  -2   1   7      782.80      723.01     22.10 o 
  -1   1   7      208.37      193.76      5.43 o 
   0   1   7      792.51      823.95     11.18 o 
   1   1   7       20.35       10.08      1.60 o 
   2   1   7     2485.01     2659.96     18.15 o 
   3   1   7      728.35      753.39      8.33 o 
   4   1   7     2992.68     3140.95     31.51 o 
   5   1   7       71.68       76.45      8.61 o 
   6   1   7      281.99      280.65     12.53 o 
   7   1   7      349.43      359.05     18.27 o 
   8   1   7      367.41      388.54     11.25 o 
   9   1   7        0.48        1.10      3.38 o 
  -7   2   7      425.15      396.33     19.01 o 
  -6   2   7      126.24      136.56     14.97 o 
  -5   2   7      336.96      358.06     17.03 o 
  -4   2   7      109.80      104.17     25.77 o 
  -3   2   7      678.24      630.11     24.33 o 
  -2   2   7      841.80      851.83     16.11 o 
  -1   2   7     1459.49     1329.78     21.86 o 
   0   2   7       32.50       28.35      2.21 o 
   1   2   7        5.19        4.80      1.03 o 
   2   2   7        1.80        3.35      1.54 o 
   3   2   7     2304.87     2315.69     18.34 o 
   4   2   7      374.87      398.67     10.91 o 
   5   2   7       93.17      112.50      4.95 o 
   6   2   7      575.01      569.31     18.61 o 
   7   2   7      245.10      243.37     14.22 o 
   8   2   7       57.57       50.63     18.17 o 
   9   2   7       24.74       25.39     11.76 o 
  -7   3   7      494.92      453.51     29.79 o 
  -6   3   7      726.59      744.11     29.27 o 
  -5   3   7        2.91        0.00      5.98 o 
  -4   3   7      267.30      281.91     35.54 o 
  -3   3   7       91.88       74.81     16.21 o 
  -2   3   7     4648.21     4975.45     40.84 o 
  -1   3   7      402.88      404.07     18.12 o 
   0   3   7       20.60       39.56      2.20 o 
   1   3   7       13.99       30.84      2.97 o 
   2   3   7      460.05      379.14      6.13 o 
   3   3   7       59.35       70.38      2.07 o 
   4   3   7       28.65       22.26      4.40 o 
   5   3   7      244.68      236.98      8.81 o 
   6   3   7       28.98       29.02      5.34 o 
   7   3   7      470.62      421.50     14.27 o 
   8   3   7      243.43      257.78     15.21 o 
   9   3   7       66.21       49.52     15.04 o 
  -7   4   7      322.37      318.80     26.50 o 
  -6   4   7      122.88       92.27     29.58 o 
  -5   4   7       78.57       82.87     16.53 o 
  -4   4   7       91.23       94.81     23.70 o 
  -3   4   7     2597.29     2771.01     55.95 o 
  -2   4   7        0.30        1.16      5.53 o 
  -1   4   7     2068.15     2080.58     26.87 o 
   0   4   7      835.57      867.29     11.56 o 
   1   4   7       65.84       55.57      3.02 o 
   2   4   7       94.13       80.57      4.52 o 
   3   4   7     1685.06     1609.09     12.13 o 
   4   4   7      339.27      336.81     13.54 o 
   5   4   7        2.53        4.20      4.41 o 
   6   4   7      162.05      139.27     16.71 o 
   7   4   7      861.98      901.24     28.24 o 
   8   4   7       61.26       55.56     18.92 o 
   9   4   7        3.42        0.00      2.99 o 
  -7   5   7       12.87        4.82      6.09 o 
  -6   5   7       71.40       77.98     23.76 o 
  -5   5   7        3.78        6.74      5.87 o 
  -4   5   7      142.50      126.68     11.80 o 
  -3   5   7       20.85       23.61      7.97 o 
  -2   5   7     3746.70     3890.26     32.21 o 
  -1   5   7      533.24      488.70      8.75 o 
   0   5   7      672.05      734.30     10.12 o 
   1   5   7     1410.20     1377.25     37.70 o 
   2   5   7     5774.10     5899.23     94.46 o 
   3   5   7       17.34       19.87      2.84 o 
   4   5   7      290.07      284.87      4.67 o 
   5   5   7      109.66      106.77      6.75 o 
   6   5   7      534.80      501.74     20.36 o 
   7   5   7      395.33      386.81     14.25 o 
   8   5   7      415.76      453.88     13.49 o 
   9   5   7       13.02        8.31      4.47 o 
  -7   6   7       60.12       91.34     13.36 o 
  -6   6   7       42.53       44.70      9.34 o 
  -5   6   7       16.08       29.88      9.00 o 
  -4   6   7       26.65       44.67      8.83 o 
  -3   6   7     1357.52     1358.79     34.26 o 
  -2   6   7       12.08       11.75      1.91 o 
  -1   6   7      608.56      550.13     12.56 o 
   0   6   7        2.82        2.66      2.73 o 
   1   6   7     5552.19     5643.94     81.89 o 
   2   6   7       28.39       30.46      3.91 o 
   3   6   7     2262.53     2234.14     17.95 o 
   4   6   7      310.94      289.01     11.95 o 
   5   6   7      438.12      485.57     10.59 o 
   6   6   7      173.95      181.66      8.00 o 
   7   6   7      543.90      559.96     18.38 o 
   8   6   7       18.25       26.69      6.28 o 
   9   6   7       13.95       17.12      7.51 o 
  -7   7   7       17.74       10.55      6.35 o 
  -6   7   7        3.19       31.28     11.21 o 
  -5   7   7      227.96      230.82     16.78 o 
  -4   7   7      126.93      124.72     10.71 o 
  -3   7   7       91.21      106.04      4.47 o 
  -2   7   7      674.50      686.54     16.63 o 
  -1   7   7      183.74      193.22      6.25 o 
   0   7   7       12.15       10.69      2.38 o 
   1   7   7      140.08      143.26      5.55 o 
   2   7   7     4117.91     4103.00     38.48 o 
   3   7   7        8.76       10.34      5.07 o 
   4   7   7        2.52        5.07      2.21 o 
   5   7   7      354.83      339.21     13.41 o 
   6   7   7     1760.42     1800.72     35.95 o 
   7   7   7      219.51      246.07     10.69 o 
   8   7   7       13.20       14.06      5.61 o 
  -6   8   7       12.68       18.29     10.11 o 
  -5   8   7       50.18       53.55      8.35 o 
  -4   8   7       54.94       53.88      3.57 o 
  -3   8   7      410.65      435.52      6.36 o 
  -2   8   7       11.86       16.99      2.48 o 
  -1   8   7      109.52      113.86      9.19 o 
   0   8   7       26.51       30.07      7.53 o 
   1   8   7      466.90      445.29     14.99 o 
   2   8   7       28.56       32.47      3.75 o 
   3   8   7      150.45      140.24      8.86 o 
   4   8   7      235.55      251.14      9.28 o 
   5   8   7      389.01      378.47     13.98 o 
   6   8   7       37.86       38.74      6.86 o 
   7   8   7      412.58      406.90     20.80 o 
   8   8   7       25.32       22.97     14.79 o 
  -6   9   7       46.51       72.12     13.52 o 
  -5   9   7        3.58        9.48     10.11 o 
  -4   9   7      422.70      454.80     35.65 o 
  -3   9   7        2.88        8.79      2.02 o 
  -2   9   7        3.48        4.22      1.73 o 
  -1   9   7       59.10       56.91      3.72 o 
   0   9   7     1098.36     1174.28     21.20 o 
   1   9   7      186.85      168.47      8.91 o 
   2   9   7      555.97      542.26     16.06 o 
   3   9   7       53.17       58.36      4.41 o 
   4   9   7      162.83      138.61     15.61 o 
   5   9   7      158.94      150.00     14.00 o 
   6   9   7      824.94      864.26     15.28 o 
   7   9   7        5.66        5.13      2.83 o 
   8   9   7        1.18        2.06      4.27 o 
  -5  10   7      184.74      197.92     17.51 o 
  -4  10   7        3.58        6.20      6.51 o 
  -3  10   7      217.90      214.40      7.30 o 
  -2  10   7      222.43      211.45      8.81 o 
  -1  10   7        9.00       13.75      5.90 o 
   0  10   7       65.85       54.36      7.77 o 
   1  10   7     1187.91     1300.20     21.99 o 
   2  10   7        1.32        3.05      2.76 o 
   3  10   7       16.44       17.43      3.61 o 
   4  10   7       16.99       24.80      5.64 o 
   5  10   7      627.96      615.10     50.44 o 
   6  10   7       59.83       43.03      6.68 o 
   7  10   7      136.44      132.11     21.53 o 
  -5  11   7       23.95       20.46     11.05 o 
  -4  11   7      208.30      253.87     18.74 o 
  -3  11   7       52.46       38.26      6.62 o 
  -2  11   7      109.09      100.18      4.81 o 
  -1  11   7      279.17      261.46      8.07 o 
   0  11   7      648.28      671.14     12.15 o 
   1  11   7        3.73        5.39      6.23 o 
   2  11   7      150.69      136.00     10.61 o 
   3  11   7      113.40      103.07     13.73 o 
   4  11   7       10.40       22.64      4.75 o 
   5  11   7      151.02      127.12      9.85 o 
   6  11   7       49.70       48.02      7.80 o 
   7  11   7        4.03       12.11      4.10 o 
  -4  12   7       69.20       60.97     12.05 o 
  -3  12   7       39.73       52.39     10.24 o 
  -2  12   7       97.62       96.04      6.10 o 
  -1  12   7      294.64      291.31     12.74 o 
   0  12   7       18.83       11.57      5.94 o 
   1  12   7      467.92      449.51     14.18 o 
   2  12   7       35.79       37.94      5.85 o 
   3  12   7      166.56      171.84     15.35 o 
   4  12   7       69.09       62.47     11.32 o 
   5  12   7      540.46      561.08     17.70 o 
   6  12   7       10.83        6.32      3.50 o 
  -3  13   7       41.37       29.74      4.40 o 
  -2  13   7       26.80       31.75      4.66 o 
  -1  13   7       13.79       12.74      2.99 o 
   0  13   7      346.74      327.92      8.99 o 
   1  13   7       21.09       25.42      4.12 o 
   2  13   7      257.59      240.59     22.13 o 
   3  13   7       15.52       17.69      4.67 o 
   4  13   7      303.71      310.57     16.23 o 
   5  13   7       68.98       60.90      8.32 o 
  -2  14   7        4.70        5.47      2.61 o 
  -1  14   7       55.58       73.37      8.30 o 
   0  14   7       44.22       43.80      8.13 o 
   1  14   7       51.01       51.97      4.92 o 
   2  14   7       50.23       52.37      5.33 o 
   3  14   7      301.77      282.10      9.76 o 
   4  14   7        1.61        3.04      2.28 o 
   1  15   7       31.92       21.07      7.72 o 
   2  15   7        0.85        6.86      2.60 o 
  -2  -8   8       41.11       35.88      5.73 o 
  -1  -8   8      439.93      505.22     26.61 o 
   0  -8   8        4.61        9.67      4.48 o 
   1  -8   8       45.90       50.77      7.71 o 
   2  -8   8        2.78        7.13      3.44 o 
   3  -8   8      191.90      199.11     10.52 o 
  -3  -7   8       12.84        8.61      8.77 o 
  -2  -7   8      394.46      391.92     12.98 o 
  -1  -7   8       28.31       27.02      7.69 o 
   0  -7   8      339.99      350.45     25.79 o 
   1  -7   8        7.82       10.95      4.80 o 
   2  -7   8       70.57       67.62      5.67 o 
   3  -7   8        4.28        9.31      5.17 o 
   4  -7   8      221.60      212.67     12.88 o 
  -4  -6   8       11.89       15.94      7.99 o 
  -3  -6   8       74.35       79.31     13.40 o 
  -2  -6   8        3.86        6.64      7.06 o 
  -1  -6   8      788.85      850.41     39.34 o 
   0  -6   8        2.10        9.37      4.20 o 
   1  -6   8        2.30        3.42      2.91 o 
   2  -6   8       70.72       75.85      5.98 o 
   3  -6   8     1068.15     1084.33     22.07 o 
   4  -6   8       47.81       48.83      7.99 o 
   5  -6   8       43.33       26.66      7.95 o 
  -5  -5   8       44.90       41.69     21.55 o 
  -4  -5   8        4.30        2.01      2.49 o 
  -3  -5   8       17.89       20.55      3.68 o 
  -2  -5   8     1163.64     1254.93     17.73 o 
  -1  -5   8       87.42       81.01     16.63 o 
   0  -5   8       40.62       36.82      5.11 o 
   1  -5   8      151.59      141.24      8.69 o 
   2  -5   8      131.85      131.63      7.42 o 
   3  -5   8      238.92      224.37     12.21 o 
   4  -5   8     1096.39     1088.58     13.89 o 
   5  -5   8        7.15        9.48      3.59 o 
   6  -5   8        4.73       11.21      6.51 o 
  -5  -4   8      111.17      120.08     28.85 o 
  -4  -4   8       81.30       94.51      5.21 o 
  -3  -4   8      172.98      173.41     10.68 o 
  -2  -4   8      377.07      356.50     10.51 o 
  -1  -4   8      900.60      910.53     19.39 o 
   0  -4   8      102.91      108.52      6.36 o 
   1  -4   8        8.50       11.55      4.47 o 
   2  -4   8      145.92      155.87      6.11 o 
   3  -4   8      644.03      681.18     12.70 o 
   4  -4   8       45.68       50.94      4.34 o 
   5  -4   8      202.55      176.64      5.98 o 
   6  -4   8       18.24       11.07      6.46 o 
   7  -4   8       95.26       96.47     23.06 o 
  -6  -3   8       83.07       66.29     30.63 o 
  -5  -3   8      371.00      332.63     69.38 o 
  -4  -3   8       40.59       48.78      4.60 o 
  -3  -3   8      119.27      121.27      7.32 o 
  -2  -3   8     2178.90     2281.55     45.39 o 
  -1  -3   8        1.53        6.12      3.07 o 
   0  -3   8      529.71      562.72     12.47 o 
   1  -3   8        9.30       14.67      3.94 o 
   2  -3   8      486.30      459.44      8.18 o 
   3  -3   8     1035.26     1029.52     18.27 o 
   4  -3   8      131.07      130.77      5.02 o 
   5  -3   8        5.59        2.58      3.18 o 
   6  -3   8      251.43      240.51     13.33 o 
   7  -3   8       69.58       63.72     16.23 o 
  -6  -2   8       25.34       12.53      6.89 o 
  -5  -2   8      167.23      124.37     33.53 o 
  -4  -2   8     1019.46     1050.77     20.15 o 
  -3  -2   8      236.45      249.62     20.72 o 
  -2  -2   8      329.93      335.77     26.58 o 
  -1  -2   8     1092.18     1072.57     37.37 o 
   0  -2   8      169.73      166.67      7.87 o 
   1  -2   8     1167.45     1195.85     36.66 o 
   2  -2   8       36.47       46.38      4.96 o 
   3  -2   8      709.66      743.24     15.45 o 
   4  -2   8      138.51      132.63      5.36 o 
   5  -2   8      162.38      162.13      5.66 o 
   6  -2   8        3.31        4.10      2.39 o 
   7  -2   8      401.03      390.94     11.02 o 
   8  -2   8        7.09        0.00      4.15 o 
  -6  -1   8       65.63       73.55     15.29 o 
  -5  -1   8       79.19       80.84     22.80 o 
  -4  -1   8      950.42      916.50     17.83 o 
  -3  -1   8      169.82      164.12      8.01 o 
  -2  -1   8      437.09      447.21     12.44 o 
  -1  -1   8      654.90      668.39     29.18 o 
   0  -1   8      605.90      599.02     19.79 o 
   1  -1   8      170.54      161.94      5.86 o 
   2  -1   8     1115.42     1065.77     13.03 o 
   3  -1   8       15.69       16.42      1.83 o 
   4  -1   8       69.31       71.35      5.73 o 
   5  -1   8      100.45       86.37      3.62 o 
   6  -1   8      297.14      304.65      8.14 o 
   7  -1   8        3.91        3.09      1.39 o 
   8  -1   8       58.63       61.59     23.79 o 
  -7   0   8      134.63       94.94     29.75 o 
  -6   0   8      462.11      429.18     18.65 o 
  -5   0   8      187.39      237.35     17.10 o 
  -4   0   8      152.12      139.40     11.26 o 
  -3   0   8      404.12      380.45      8.63 o 
  -2   0   8      422.48      458.34      9.61 o 
  -1   0   8      242.12      208.18      7.75 o 
   0   0   8       75.04       69.92      5.42 o 
   1   0   8     2468.08     2360.65     37.96 o 
   2   0   8      361.52      378.71      6.79 o 
   3   0   8      814.67      783.90      7.84 o 
   4   0   8      536.25      538.90      7.94 o 
   5   0   8        5.97        4.72      2.77 o 
   6   0   8     1357.50     1375.21     27.19 o 
   7   0   8       72.13       72.45      6.65 o 
   8   0   8        2.64        0.71      1.82 o 
  -7   1   8       15.68       12.85      6.35 o 
  -6   1   8       40.92       51.70     18.36 o 
  -5   1   8      250.78      270.26     16.25 o 
  -4   1   8      442.49      417.97     16.03 o 
  -3   1   8      663.94      611.33     16.07 o 
  -2   1   8      318.06      318.22      5.57 o 
  -1   1   8     2380.61     2431.57     20.17 o 
   0   1   8      266.02      251.74      7.44 o 
   1   1   8     1516.01     1527.42     15.09 o 
   2   1   8      746.87      673.17      8.09 o 
   3   1   8       69.57       64.16      3.04 o 
   4   1   8     1027.80      987.44     15.20 o 
   5   1   8      225.01      224.22     10.39 o 
   6   1   8      273.99      276.92      7.05 o 
   7   1   8      772.74      770.67     30.21 o 
   8   1   8      211.59      201.65      8.14 o 
  -7   2   8      150.49      151.21     38.17 o 
  -6   2   8      303.48      300.72     22.56 o 
  -5   2   8      300.05      284.05     16.92 o 
  -4   2   8      242.37      230.43     19.02 o 
  -3   2   8      439.06      434.97     37.65 o 
  -2   2   8       85.58       73.55      2.11 o 
  -1   2   8     1575.22     1752.88     13.94 o 
   0   2   8        3.59        4.95      1.07 o 
   1   2   8     1129.55     1177.51     13.09 o 
   2   2   8        3.42        4.16      1.06 o 
   3   2   8      247.81      220.57      4.03 o 
   4   2   8       29.70       36.07      4.15 o 
   5   2   8     1039.25     1061.85     24.89 o 
   6   2   8      600.51      651.65     31.87 o 
   7   2   8      564.60      561.19     24.38 o 
   8   2   8        4.73        6.60      4.25 o 
   9   2   8      248.51      222.07     17.74 o 
  -7   3   8       87.79       95.06     37.96 o 
  -6   3   8      481.28      488.09     21.07 o 
  -5   3   8       20.08       24.59      6.90 o 
  -4   3   8      963.54     1013.17     34.27 o 
  -3   3   8       13.71       20.18      9.72 o 
  -2   3   8     1308.83     1320.06     13.62 o 
  -1   3   8      897.29      922.48     16.15 o 
   0   3   8     1632.96     1668.33     14.05 o 
   1   3   8     1763.35     1806.88     21.57 o 
   2   3   8     3558.93     3760.01     24.09 o 
   3   3   8     1335.21     1299.37     14.95 o 
   4   3   8     1108.81     1095.67     18.60 o 
   5   3   8      346.81      364.48     11.14 o 
   6   3   8      616.89      657.07     19.49 o 
   7   3   8       89.83       72.57      6.64 o 
   8   3   8       81.74       93.78      9.61 o 
   9   3   8        3.05        6.39      5.89 o 
  -7   4   8       72.59       77.59     28.88 o 
  -5   4   8      241.67      225.63     15.84 o 
  -4   4   8        4.00        6.55      6.82 o 
  -3   4   8      958.35      986.67     36.76 o 
  -2   4   8      326.98      331.73      6.35 o 
  -1   4   8     1712.29     1772.00     20.47 o 
   0   4   8       33.28       39.61      3.33 o 
   1   4   8     1965.21     2047.43     20.95 o 
   2   4   8      114.95      105.18      3.95 o 
   3   4   8     2489.76     2657.79     20.29 o 
   4   4   8      155.98      150.97      8.26 o 
   5   4   8      155.47      138.55      6.96 o 
   6   4   8      184.77      204.36      8.51 o 
   7   4   8      401.93      409.95     21.21 o 
   8   4   8       21.60       14.88      4.52 o 
   9   4   8        9.14        3.40      2.92 o 
  -7   5   8      190.77      152.24     40.63 o 
  -6   5   8       10.39       30.13      9.24 o 
  -5   5   8       33.94       34.74     14.08 o 
  -4   5   8       44.86       53.71     19.75 o 
  -3   5   8      473.90      516.54     28.49 o 
  -2   5   8      683.40      661.85      8.48 o 
  -1   5   8        0.38        3.66      1.43 o 
   0   5   8       17.52       14.69      2.78 o 
   1   5   8      263.27      248.79     13.04 o 
   2   5   8     2022.14     2061.65     23.68 o 
   3   5   8      476.48      444.11     11.95 o 
   4   5   8      178.22      174.28      3.34 o 
   5   5   8      305.04      304.14     17.05 o 
   6   5   8       20.53       25.87      6.39 o 
   7   5   8       30.87       23.65     13.61 o 
   8   5   8      252.49      269.60     10.48 o 
   9   5   8      117.40      109.67     21.34 o 
  -7   6   8      104.05       93.14     12.65 o 
  -6   6   8       66.46       59.95     15.13 o 
  -5   6   8       13.09       37.10      9.00 o 
  -4   6   8       16.39       24.90     14.40 o 
  -3   6   8      433.77      417.05     57.30 o 
  -2   6   8      235.25      222.54      7.79 o 
  -1   6   8      174.26      166.68      4.14 o 
   0   6   8        1.95        3.08      1.91 o 
   1   6   8        4.83       13.14      3.16 o 
   2   6   8        3.90        3.66      2.36 o 
   3   6   8      899.72      912.13     10.03 o 
   4   6   8      330.04      303.97      5.55 o 
   5   6   8      308.99      272.45      8.38 o 
   6   6   8       54.64       46.84     14.70 o 
   7   6   8      188.95      171.72     21.64 o 
   8   6   8        7.10        4.36      3.49 o 
  -6   7   8        2.02       11.23      6.37 o 
  -5   7   8        5.91        8.15      6.58 o 
  -4   7   8      551.43      543.50     31.43 o 
  -3   7   8      380.72      372.94      4.23 o 
  -2   7   8      524.48      512.82      9.75 o 
  -1   7   8        7.15        7.07      3.69 o 
   0   7   8      482.58      449.72     10.07 o 
   1   7   8      365.05      341.45      8.74 o 
   2   7   8     1274.96     1167.65     34.67 o 
   3   7   8       25.08       29.28      7.04 o 
   4   7   8      672.89      658.99     10.96 o 
   5   7   8        1.65        1.92      1.91 o 
   6   7   8     1300.78     1373.40     25.40 o 
   7   7   8        3.72        2.33      2.74 o 
   8   7   8        5.43        3.79      5.55 o 
  -6   8   8        0.86        0.00      6.98 o 
  -5   8   8        3.24        4.06      2.01 o 
  -4   8   8      207.63      225.18     20.38 o 
  -3   8   8      879.35      908.04     30.16 o 
  -2   8   8        4.22        5.15      1.74 o 
  -1   8   8      143.67      154.37     12.78 o 
   0   8   8       27.11       34.80      4.46 o 
   1   8   8     2494.10     2646.36     31.09 o 
   2   8   8      152.56      163.79      9.05 o 
   3   8   8      405.34      427.99     12.24 o 
   4   8   8      230.98      223.75     13.15 o 
   5   8   8     1214.49     1209.80     32.95 o 
   6   8   8      279.11      272.36     10.40 o 
   7   8   8      446.34      439.59     18.20 o 
   8   8   8       87.65       69.24     24.17 o 
  -6   9   8       42.16       64.93     15.07 o 
  -5   9   8        3.01        8.77      7.31 o 
  -4   9   8      389.60      424.79      9.37 o 
  -3   9   8      300.98      297.17     15.27 o 
  -2   9   8      164.28      160.37     10.89 o 
  -1   9   8      193.48      173.07      8.57 o 
   0   9   8      579.37      601.61     12.45 o 
   1   9   8      170.86      170.13     18.83 o 
   2   9   8      770.69      792.37     18.70 o 
   3   9   8       82.14       84.12      5.16 o 
   4   9   8        2.80        6.90      3.51 o 
   5   9   8      133.64      133.98      7.81 o 
   6   9   8     1070.28     1021.19     16.74 o 
   7   9   8       24.49       25.95     11.09 o 
   8   9   8       22.62       11.66      5.13 o 
  -5  10   8      104.68      117.64     16.92 o 
  -4  10   8       85.50       71.51      4.80 o 
  -3  10   8      229.94      217.25      5.83 o 
  -2  10   8      109.07       94.91      5.09 o 
  -1  10   8       27.31       31.62      2.88 o 
   0  10   8        2.22        4.05      6.40 o 
   1  10   8      973.48     1020.66     48.03 o 
   2  10   8       37.88       38.90      5.61 o 
   3  10   8       76.59       65.62     10.12 o 
   4  10   8      105.14      111.13      7.20 o 
   5  10   8      416.09      427.68     13.40 o 
   6  10   8        0.13        4.29      2.09 o 
   7  10   8      136.67      107.32     27.05 o 
  -5  11   8        2.63       16.02      7.99 o 
  -4  11   8      378.24      395.46     20.25 o 
  -3  11   8      105.95      103.65      6.77 o 
  -2  11   8        1.61        2.39      1.66 o 
  -1  11   8      179.41      164.13      5.84 o 
   0  11   8      230.43      236.40     25.66 o 
   1  11   8       42.76       43.33      4.42 o 
   2  11   8      305.55      307.45     10.66 o 
   3  11   8       64.87       62.52      5.04 o 
   4  11   8        7.67        8.61      3.08 o 
   5  11   8       16.80       25.00      8.58 o 
   6  11   8      390.28      357.33     16.40 o 
   7  11   8       14.96       12.53      6.07 o 
  -4  12   8        1.64       12.28      7.35 o 
  -3  12   8       96.46       97.94     12.79 o 
  -2  12   8        6.09       11.54      2.18 o 
  -1  12   8      280.51      276.40      8.04 o 
   0  12   8      132.83      132.63      5.31 o 
   1  12   8      287.21      307.84     22.97 o 
   2  12   8       11.20       22.04     10.16 o 
   3  12   8      179.37      192.33     18.38 o 
   4  12   8       92.06       79.73     15.70 o 
   5  12   8      240.18      234.15     20.18 o 
   6  12   8       31.75       19.67      5.55 o 
  -3  13   8       57.73       91.20     13.22 o 
  -2  13   8       10.35       13.58      3.95 o 
  -1  13   8        2.39        4.95      2.82 o 
   0  13   8      635.45      656.98     17.90 o 
   1  13   8       20.18       35.23     18.43 o 
   2  13   8       30.15       33.80      7.54 o 
   3  13   8        7.03        9.74      8.63 o 
   4  13   8      376.68      385.64     12.47 o 
   5  13   8        4.38        4.91      3.92 o 
  -2  14   8       36.47       51.68      6.00 o 
  -1  14   8      128.08      142.68      7.30 o 
   0  14   8       30.04       33.39      4.77 o 
   1  14   8       84.15       78.79      9.61 o 
   2  14   8       23.58       11.70      4.26 o 
   3  14   8       50.51       36.70      9.24 o 
   4  14   8       31.58       17.36      9.63 o 
   1  15   8       20.58       14.47      3.00 o 
  -1  -7   9       23.01       41.01      6.16 o 
   0  -7   9      320.26      292.13     12.15 o 
   1  -7   9      179.54      186.12      8.48 o 
   2  -7   9       53.71       65.03      5.44 o 
   3  -7   9        8.86        6.68      3.54 o 
  -3  -6   9       35.11       44.55      5.67 o 
  -2  -6   9        6.46        6.59      4.30 o 
  -1  -6   9      925.29      961.38     18.47 o 
   0  -6   9        2.26        6.39      3.34 o 
   1  -6   9      325.80      316.11      9.79 o 
   2  -6   9      154.07      144.46      6.72 o 
   3  -6   9      313.35      316.45      8.35 o 
   4  -6   9        0.10        2.79      2.52 o 
  -4  -5   9        7.04        3.26      1.97 o 
  -3  -5   9       24.63       30.78     10.13 o 
  -2  -5   9      681.76      680.43     17.51 o 
  -1  -5   9      148.68      130.43      8.00 o 
   0  -5   9      153.30      162.71      7.80 o 
   1  -5   9        1.01        2.59      2.84 o 
   2  -5   9      671.61      656.27     18.21 o 
   3  -5   9        8.37        6.79      2.95 o 
   4  -5   9      302.23      304.10     17.90 o 
   5  -5   9        1.43        0.00      4.27 o 
  -4  -4   9       44.75       79.67     16.16 o 
  -3  -4   9       16.25       18.87     10.45 o 
  -2  -4   9       19.78       27.50      4.45 o 
  -1  -4   9     1027.71     1038.71     20.60 o 
   0  -4   9      391.64      395.25     21.99 o 
   1  -4   9        3.76        1.90      2.68 o 
   2  -4   9      145.89      135.15      5.57 o 
   3  -4   9      946.79      941.44     16.82 o 
   4  -4   9        0.34        0.00      1.77 o 
   5  -4   9       39.22       40.63      4.53 o 
   6  -4   9       22.87       37.60     12.15 o 
  -5  -3   9       23.38       23.95      7.90 o 
  -4  -3   9        5.11        3.51      2.11 o 
  -3  -3   9       71.60       73.93      4.89 o 
  -2  -3   9      152.50      138.79      6.85 o 
  -1  -3   9       13.36       14.37      5.43 o 
   0  -3   9       27.24       25.27      5.04 o 
   1  -3   9       46.48       54.43      5.31 o 
   2  -3   9     1332.97     1369.80     22.78 o 
   3  -3   9        3.94        7.82      2.67 o 
   4  -3   9      681.83      702.63     12.24 o 
   5  -3   9       83.26       79.53      5.39 o 
   6  -3   9      251.47      272.94     14.89 o 
   7  -3   9       40.00       49.33     16.82 o 
  -5  -2   9       11.37       17.69     12.37 o 
  -4  -2   9      121.82      133.68     23.90 o 
  -3  -2   9     1648.78     1645.55     36.31 o 
  -2  -2   9      259.33      221.91      8.01 o 
  -1  -2   9       90.52      107.60      6.27 o 
   0  -2   9       22.74       20.56      7.91 o 
   1  -2   9       76.76       88.76      7.55 o 
   2  -2   9      489.81      488.04     11.42 o 
   3  -2   9     1744.20     1797.43     30.56 o 
   4  -2   9        3.60        6.18      1.89 o 
   5  -2   9      253.32      252.50     15.66 o 
   6  -2   9      302.28      272.90      8.32 o 
   7  -2   9      705.79      702.45     29.04 o 
  -6  -1   9      191.72      159.44     25.46 o 
  -5  -1   9      119.14      100.70     26.87 o 
  -4  -1   9      161.37      191.46     24.95 o 
  -3  -1   9      166.81      172.43      8.04 o 
  -2  -1   9     2208.83     2377.05     68.72 o 
  -1  -1   9      265.45      254.04     15.77 o 
   0  -1   9        7.67        5.75      2.70 o 
   1  -1   9        1.41        3.27      1.31 o 
   2  -1   9     1978.84     2005.29     25.59 o 
   3  -1   9       40.17       41.22      3.76 o 
   4  -1   9        2.93        5.49      1.84 o 
   5  -1   9      168.55      169.39     11.01 o 
   6  -1   9      378.83      401.14      8.27 o 
   7  -1   9      259.86      248.87      8.18 o 
   8  -1   9      241.43      258.64     12.94 o 
  -6   0   9       88.72       85.15     18.15 o 
  -5   0   9       55.74       54.33     16.51 o 
  -4   0   9       19.79       25.34     11.87 o 
  -3   0   9     2339.46     2344.96     22.05 o 
  -2   0   9      358.85      327.98     29.12 o 
  -1   0   9      426.66      401.36     13.67 o 
   0   0   9      352.28      331.33     20.86 o 
   1   0   9      222.14      230.16      6.97 o 
   2   0   9       65.42       65.68      7.47 o 
   3   0   9       73.65       71.71      4.20 o 
   4   0   9        0.77        1.70      1.23 o 
   5   0   9       15.07       15.27      3.65 o 
   6   0   9        6.02        5.75      2.45 o 
   7   0   9      573.68      595.40     10.99 o 
   8   0   9        0.72        2.11      1.90 o 
  -6   1   9        4.45        0.00      6.05 o 
  -5   1   9      536.72      476.50     34.67 o 
  -4   1   9      313.13      377.44     34.84 o 
  -3   1   9       35.81       28.72      4.64 o 
  -2   1   9      782.47      768.27     12.76 o 
  -1   1   9     1159.07     1155.50     17.56 o 
   0   1   9      540.40      479.85     17.09 o 
   1   1   9       14.65       20.43      2.56 o 
   2   1   9     1884.01     1889.67     16.95 o 
   3   1   9       26.72       23.77      2.47 o 
   4   1   9       30.22       29.03      7.56 o 
   5   1   9        0.04        0.13      2.15 o 
   6   1   9      762.94      763.27     17.88 o 
   7   1   9        6.21        2.66      2.59 o 
   8   1   9       96.52      102.22      8.70 o 
  -6   2   9       97.30       94.40     26.43 o 
  -5   2   9        8.48       13.77      8.06 o 
  -4   2   9      129.70      157.68     15.62 o 
  -3   2   9      332.66      377.99     43.17 o 
  -2   2   9      693.82      696.75      9.32 o 
  -1   2   9      240.99      244.09      4.76 o 
   0   2   9     1020.07     1073.79     16.47 o 
   1   2   9     2376.33     2317.97     20.25 o 
   2   2   9      110.87      114.33      3.68 o 
   3   2   9     1274.90     1332.00     16.94 o 
   4   2   9       18.54       14.77      5.41 o 
   5   2   9      546.21      535.55     18.41 o 
   6   2   9        0.23        3.31      3.03 o 
   7   2   9      212.89      233.83      7.34 o 
   8   2   9       11.73        4.11      3.15 o 
  -6   3   9       34.57       31.03     10.34 o 
  -5   3   9       40.08       47.03     14.72 o 
  -4   3   9      673.84      628.92     34.84 o 
  -3   3   9       25.50       33.79      9.24 o 
  -2   3   9       76.00       65.74      2.06 o 
  -1   3   9       95.37       90.71      2.30 o 
   0   3   9     2597.97     2611.15     23.18 o 
   1   3   9      233.40      248.39      6.87 o 
   2   3   9     1913.59     1920.60     18.57 o 
   3   3   9     1160.52     1178.05     10.51 o 
   4   3   9       97.02       95.00      4.52 o 
   5   3   9      440.67      405.28      8.87 o 
   6   3   9      310.26      313.09      9.73 o 
   7   3   9        2.29        7.08      3.38 o 
   8   3   9        5.49        2.46      2.87 o 
  -6   4   9      375.22      338.73     44.27 o 
  -5   4   9      257.93      303.87     23.97 o 
  -4   4   9      403.10      401.05     40.34 o 
  -3   4   9      945.29      894.71     37.41 o 
  -2   4   9      672.62      643.97     10.77 o 
  -1   4   9      337.62      320.88      7.45 o 
   0   4   9      476.46      488.57      8.02 o 
   1   4   9      852.18      808.27     15.00 o 
   2   4   9      142.31      149.88      5.91 o 
   3   4   9      554.28      537.95      8.46 o 
   4   4   9       57.32       68.65      6.00 o 
   5   4   9      507.35      513.78     19.33 o 
   6   4   9      209.05      210.20     11.58 o 
   7   4   9       74.57       92.32     14.79 o 
   8   4   9        4.70        5.09      3.61 o 
  -6   5   9       68.59       86.27     17.31 o 
  -5   5   9        0.70        5.91      4.31 o 
  -4   5   9       99.32       88.03     20.32 o 
  -3   5   9       73.02      102.39     25.91 o 
  -2   5   9      488.09      469.49     18.31 o 
  -1   5   9       11.27       13.28      2.25 o 
   0   5   9      742.96      711.41     21.51 o 
   1   5   9       15.04       19.02      3.19 o 
   2   5   9      110.47       98.48      4.98 o 
   3   5   9      100.77       92.80      4.75 o 
   4   5   9     1208.06     1170.30     14.44 o 
   5   5   9      322.45      319.82     11.39 o 
   6   5   9     1040.60     1076.72     29.74 o 
   7   5   9      120.58      119.49     18.74 o 
   8   5   9      263.12      233.35     18.19 o 
  -6   6   9      235.70      259.60     17.85 o 
  -5   6   9       89.23      105.83     21.53 o 
  -4   6   9        1.12       17.80      6.94 o 
  -3   6   9        5.87        8.43      5.91 o 
  -2   6   9      685.68      662.64     13.90 o 
  -1   6   9     1051.99     1096.93     28.37 o 
   0   6   9     1044.03     1023.39     17.14 o 
   1   6   9      584.31      593.16     10.65 o 
   2   6   9      999.53     1027.78     14.42 o 
   3   6   9     1312.96     1220.04     29.43 o 
   4   6   9      182.07      173.78      6.68 o 
   5   6   9     1742.69     1857.20     53.87 o 
   6   6   9      302.97      302.61     15.57 o 
   7   6   9      250.02      271.38     13.63 o 
   8   6   9        3.35        5.02      3.63 o 
  -6   7   9       59.38       46.25     10.64 o 
  -5   7   9      116.22      107.04     11.60 o 
  -4   7   9      112.02      115.49     11.89 o 
  -3   7   9      807.11      841.80     18.50 o 
  -2   7   9      118.79      115.48      3.72 o 
  -1   7   9        1.41        0.71      0.96 o 
   0   7   9     2914.18     3070.48     23.65 o 
   1   7   9       23.69       28.90      4.11 o 
   2   7   9      459.20      468.11     20.37 o 
   3   7   9      446.50      434.55     12.54 o 
   4   7   9      471.71      466.84     10.77 o 
   5   7   9      594.48      576.68     12.29 o 
   6   7   9      588.88      611.25     19.15 o 
   7   7   9      485.20      479.60     18.01 o 
   8   7   9       35.08       46.32     15.71 o 
  -6   8   9        0.72        9.13      6.74 o 
  -5   8   9       60.77       68.18      9.44 o 
  -4   8   9      375.35      382.75     20.38 o 
  -3   8   9      118.13      125.03     14.17 o 
  -2   8   9      655.66      643.60     15.03 o 
  -1   8   9       28.03       34.72      6.32 o 
   0   8   9       33.32       40.74      6.79 o 
   1   8   9     1644.74     1675.80     29.95 o 
   2   8   9      669.33      725.39     29.57 o 
   3   8   9      106.65      116.32      8.18 o 
   4   8   9      154.82      153.74     13.59 o 
   5   8   9       38.14       56.14      8.01 o 
   6   8   9       20.31        7.42      4.43 o 
   7   8   9      111.17       93.16     13.63 o 
   8   8   9       29.63       40.45     10.37 o 
  -5   9   9        1.35        6.33      3.21 o 
  -4   9   9      132.25      150.29      6.55 o 
  -3   9   9      502.71      538.06     13.30 o 
  -2   9   9        1.53        1.52      3.63 o 
  -1   9   9        3.10        6.32      2.90 o 
   0   9   9       82.94       75.31      4.48 o 
   1   9   9      471.89      442.07     10.97 o 
   2   9   9      373.35      373.84     23.18 o 
   3   9   9        0.64        0.19      2.59 o 
   4   9   9        7.49        6.23      5.52 o 
   5   9   9       45.07       40.17      7.82 o 
   6   9   9      288.89      316.38     15.52 o 
   7   9   9        1.57        3.90      5.77 o 
   8   9   9       78.15       83.62     23.12 o 
  -5  10   9      108.73      115.26     14.09 o 
  -4  10   9       31.11       35.01      4.46 o 
  -3  10   9      194.93      205.80      7.59 o 
  -2  10   9       40.54       41.79      4.71 o 
  -1  10   9       24.61       32.41      3.31 o 
   0  10   9       62.25       55.11      4.24 o 
   1  10   9       18.48       24.57     10.76 o 
   2  10   9       32.47       31.30      4.89 o 
   3  10   9      528.43      561.82     17.41 o 
   4  10   9       21.07       24.10      4.49 o 
   5  10   9      101.96       99.69      6.10 o 
   6  10   9       75.64       88.85     19.86 o 
   7  10   9      157.05      159.36     24.29 o 
  -4  11   9      271.52      275.72     19.57 o 
  -3  11   9        4.72       10.73      3.34 o 
  -2  11   9       92.86       96.73     11.17 o 
  -1  11   9        5.56        7.11      4.13 o 
   0  11   9      789.40      759.40     19.29 o 
   1  11   9      424.42      436.85     16.12 o 
   2  11   9      194.59      200.85      8.76 o 
   3  11   9        0.17        3.37      3.70 o 
   4  11   9      775.38      724.49     27.24 o 
   5  11   9      336.11      338.66     11.31 o 
   6  11   9      171.01      175.83     20.39 o 
   7  11   9        0.05        0.27      1.60 o 
  -4  12   9      106.38       94.99     13.40 o 
  -3  12   9      271.86      312.59     19.68 o 
  -2  12   9        1.30        1.55      2.02 o 
  -1  12   9      207.46      188.73      6.62 o 
   0  12   9      222.59      226.25     18.96 o 
   1  12   9      393.23      417.87     10.18 o 
   2  12   9        5.93       15.21      7.47 o 
   3  12   9       54.87       69.56      5.37 o 
   4  12   9       75.55       58.22     11.70 o 
   5  12   9      441.30      442.23     11.76 o 
   6  12   9       37.53       38.46     13.24 o 
  -3  13   9       34.98       59.15     12.60 o 
  -2  13   9       61.52       51.28     14.13 o 
  -1  13   9       19.31       16.00      3.01 o 
   0  13   9      421.00      425.06     10.25 o 
   1  13   9       87.15       78.02     12.53 o 
   2  13   9        5.22        6.97      2.89 o 
   3  13   9       66.00       46.43      6.97 o 
   4  13   9      131.37      100.73     12.21 o 
   5  13   9       53.68       39.33      8.28 o 
  -1  14   9       31.29       40.83      6.20 o 
   0  14   9       51.53       58.53      4.90 o 
   1  14   9      122.01      125.51     14.82 o 
   2  14   9        4.02        5.22      3.06 o 
   3  14   9       15.40       20.23     11.42 o 
   4  14   9       19.16       15.45      4.68 o 
  -1  -6  10      327.07      307.77     12.00 o 
   0  -6  10      106.08       95.37     21.43 o 
   1  -6  10       15.26       18.01      7.74 o 
   2  -6  10       83.63      102.24      7.31 o 
   3  -6  10      239.29      223.88     18.09 o 
  -3  -5  10       44.23       48.64      5.18 o 
  -2  -5  10      237.09      211.35     12.71 o 
  -1  -5  10      104.37      108.47     12.02 o 
   0  -5  10      425.67      458.29     35.91 o 
   1  -5  10        0.23        6.23      3.87 o 
   2  -5  10       39.37       41.41      6.55 o 
   3  -5  10        1.00        5.67      4.91 o 
   4  -5  10      422.18      410.48     18.42 o 
  -3  -4  10        1.41        6.14      2.75 o 
  -2  -4  10      254.36      257.77      8.66 o 
  -1  -4  10      778.95      830.45     16.72 o 
   0  -4  10       32.48       28.48      6.55 o 
   1  -4  10       79.47      119.32     30.93 o 
   2  -4  10        2.38        6.48      2.56 o 
   3  -4  10      818.77      774.96     13.50 o 
   4  -4  10        0.04        4.52      2.49 o 
   5  -4  10      334.22      329.39     18.17 o 
  -4  -3  10        1.04        6.98      7.85 o 
  -3  -3  10       46.64       45.39      5.91 o 
  -2  -3  10      101.59      112.90      8.81 o 
  -1  -3  10       56.26       73.37     14.94 o 
   0  -3  10      586.16      559.06     47.47 o 
   1  -3  10        4.13        3.00      2.50 o 
   2  -3  10      115.80      124.24     10.69 o 
   3  -3  10      353.38      362.76      7.04 o 
   4  -3  10      366.89      385.52     10.63 o 
   5  -3  10      129.70      132.47      9.01 o 
   6  -3  10      184.49      175.10     20.50 o 
  -5  -2  10       82.07       70.06     16.16 o 
  -4  -2  10       48.14       46.66     10.41 o 
  -3  -2  10      429.21      407.13     14.52 o 
  -2  -2  10      580.35      558.70     23.77 o 
  -1  -2  10       46.47       62.09      5.89 o 
   0  -2  10      154.07      158.05     10.26 o 
   1  -2  10      432.43      423.73     20.18 o 
   2  -2  10      165.60      140.07      7.06 o 
   3  -2  10      102.27      106.20      6.70 o 
   4  -2  10       98.32       90.24     11.69 o 
   5  -2  10        2.47       12.86      3.26 o 
   6  -2  10       41.69       33.41     10.05 o 
   7  -2  10      326.75      342.59     35.50 o 
  -5  -1  10       22.60       13.88      5.20 o 
  -4  -1  10      142.52      161.58     44.19 o 
  -3  -1  10      382.35      343.40      7.63 o 
  -2  -1  10     1516.75     1501.59     31.04 o 
  -1  -1  10      592.40      569.51     48.52 o 
   0  -1  10        3.82        3.81      2.68 o 
   1  -1  10       35.11       40.41      6.05 o 
   2  -1  10     1558.18     1552.38     56.19 o 
   3  -1  10       41.23       29.81      6.12 o 
   4  -1  10       64.52       55.82      3.89 o 
   5  -1  10       39.94       42.58      4.16 o 
   6  -1  10      203.92      172.92      7.86 o 
   7  -1  10       37.99       31.85      4.72 o 
  -5   0  10        4.64        7.05      7.63 o 
  -4   0  10       58.01       86.32     20.73 o 
  -3   0  10      433.97      472.75     39.26 o 
  -2   0  10      191.35      182.37      6.17 o 
  -1   0  10        6.76       15.54      8.33 o 
   0   0  10       13.74       19.37      4.41 o 
   1   0  10      949.56      944.79     17.35 o 
   2   0  10      169.74      182.47     13.75 o 
   3   0  10     2039.67     2090.20     34.05 o 
   4   0  10       14.20       17.52      2.70 o 
   5   0  10        2.33        6.96      3.03 o 
   6   0  10        3.11        8.15      3.73 o 
   7   0  10      265.27      266.32      7.83 o 
  -6   1  10       18.59       19.90     11.44 o 
  -5   1  10       37.45       34.47     14.08 o 
  -4   1  10      556.88      607.97     24.98 o 
  -3   1  10       55.68       66.00     15.62 o 
  -2   1  10      150.90      152.86     10.16 o 
  -1   1  10      125.41      118.34      9.35 o 
   0   1  10       16.37       16.92      9.51 o 
   1   1  10        1.53        2.57      1.40 o 
   2   1  10     1930.51     1914.99     25.39 o 
   3   1  10       81.34       82.69      4.84 o 
   4   1  10      227.78      218.95      4.22 o 
   5   1  10      228.85      215.27     10.38 o 
   6   1  10      497.91      505.31     17.29 o 
   7   1  10        2.81        3.26      2.77 o 
   8   1  10        1.90        1.46      2.41 o 
  -6   2  10      171.12      148.95     34.10 o 
  -5   2  10       31.96       43.10     12.60 o 
  -4   2  10       74.18       72.84     14.81 o 
  -3   2  10     1674.22     1719.96     34.81 o 
  -2   2  10       18.23       16.82      5.73 o 
  -1   2  10       10.90        9.56      5.53 o 
   0   2  10      485.07      491.73     15.36 o 
   1   2  10     2439.95     2529.07     25.20 o 
   2   2  10       61.71       55.32      4.25 o 
   3   2  10      423.89      415.95      6.52 o 
   4   2  10      284.42      277.61      7.73 o 
   5   2  10      294.60      302.42     11.57 o 
   6   2  10      503.48      464.81     10.59 o 
   7   2  10      239.13      238.51      9.32 o 
   8   2  10       42.55       32.39     10.73 o 
  -6   3  10        5.57        2.44      5.05 o 
  -5   3  10      197.95      181.30     42.35 o 
  -4   3  10     1011.14     1035.40     25.36 o 
  -3   3  10       21.02       13.56      9.68 o 
  -2   3  10      377.91      393.31     22.33 o 
  -1   3  10      338.80      301.85      9.97 o 
   0   3  10      232.43      218.95      6.83 o 
   1   3  10      458.87      448.16     11.81 o 
   2   3  10      579.70      558.77     17.40 o 
   3   3  10      157.47      143.57      4.61 o 
   4   3  10      679.64      696.42     15.88 o 
   5   3  10      242.40      236.58     23.81 o 
   6   3  10     1531.39     1590.97     44.03 o 
   7   3  10       22.21       12.78      4.57 o 
   8   3  10        4.07        4.93      4.41 o 
  -6   4  10       98.73       95.24     39.22 o 
  -5   4  10       76.06       65.91     11.94 o 
  -4   4  10      107.11       84.33     32.23 o 
  -3   4  10      845.55      789.15     37.85 o 
  -2   4  10       46.63       46.08      3.12 o 
  -1   4  10      201.87      192.81      8.54 o 
   0   4  10       14.27       11.66      5.65 o 
   1   4  10     1707.58     1692.70     47.01 o 
   2   4  10       93.22       95.93      6.05 o 
   3   4  10      132.19      130.98      4.44 o 
   4   4  10      583.38      568.55      9.14 o 
   5   4  10     1923.80     1947.92     49.01 o 
   6   4  10      240.41      222.44     11.14 o 
   7   4  10      195.14      213.70     10.82 o 
   8   4  10       46.86       42.46     12.08 o 
  -6   5  10        0.30        0.00      7.87 o 
  -5   5  10      241.94      216.25     33.45 o 
  -4   5  10      125.25      157.43     42.62 o 
  -2   5  10        1.34        3.54      1.02 o 
  -1   5  10      183.68      177.67      6.86 o 
   0   5  10     1381.45     1410.86     48.44 o 
   1   5  10       99.18      113.65     15.53 o 
   2   5  10      295.20      297.81     21.17 o 
   3   5  10        4.79        2.80      2.64 o 
   4   5  10       72.01       68.18      2.32 o 
   5   5  10      266.57      268.24     12.19 o 
   6   5  10      705.16      734.03     21.83 o 
   7   5  10      181.24      184.45     14.91 o 
   8   5  10       24.81       23.12      8.54 o 
  -6   6  10       47.24       43.62     10.73 o 
  -5   6  10       60.70       57.12     15.25 o 
  -4   6  10      190.06      201.57     39.20 o 
  -3   6  10       13.31       11.44      7.42 o 
  -2   6  10      441.30      419.59     10.18 o 
  -1   6  10      430.68      399.14      7.26 o 
   0   6  10      202.72      201.62      8.08 o 
   1   6  10      778.38      732.42     26.51 o 
   2   6  10      241.28      236.91      8.28 o 
   3   6  10       17.90       22.23      3.42 o 
   4   6  10       94.48       83.46      4.13 o 
   5   6  10      355.12      334.48     11.42 o 
   6   6  10       13.69       29.54      5.80 o 
   7   6  10       72.49       64.61     11.09 o 
   8   6  10        1.09        2.35      2.05 o 
  -5   7  10        8.25        9.32      7.21 o 
  -4   7  10      142.28      124.03     13.22 o 
  -3   7  10      605.03      611.37     14.25 o 
  -2   7  10       11.24        9.82      2.64 o 
  -1   7  10       13.83        9.93      2.37 o 
   0   7  10     1550.36     1647.59     33.36 o 
   1   7  10      248.67      242.75     10.58 o 
   2   7  10       80.30       75.72      6.57 o 
   3   7  10        9.52       15.65      3.77 o 
   4   7  10      548.53      572.77     13.09 o 
   5   7  10      170.70      152.22      9.70 o 
   6   7  10      128.03      146.99     10.02 o 
   7   7  10      148.56      133.61      8.86 o 
   8   7  10      149.67      149.19     10.82 o 
  -5   8  10      164.20      169.49      7.90 o 
  -4   8  10       16.44       24.62      3.97 o 
  -3   8  10      113.23      103.05      6.51 o 
  -2   8  10      387.87      380.87     28.88 o 
  -1   8  10      200.46      209.15      8.51 o 
   0   8  10       28.88       30.70      6.67 o 
   1   8  10      856.95      841.29     15.52 o 
   2   8  10      211.29      203.82     17.52 o 
   3   8  10      858.29      864.85     27.06 o 
   4   8  10      233.49      235.06     14.92 o 
   5   8  10     1052.95     1017.77     17.93 o 
   6   8  10        1.03        2.38      4.48 o 
   7   8  10       93.05       75.45     17.88 o 
   8   8  10       53.18       47.69     14.18 o 
  -5   9  10        7.37       15.36      3.88 o 
  -4   9  10       46.67       44.73     15.51 o 
  -3   9  10      302.59      335.12      9.46 o 
  -2   9  10      170.70      167.51     13.28 o 
  -1   9  10       16.16       15.78      3.58 o 
   0   9  10      128.77      128.22      5.98 o 
   1   9  10     1055.25     1078.60     24.01 o 
   2   9  10      418.51      430.37      9.78 o 
   3   9  10        3.97        6.19      2.73 o 
   4   9  10     1053.20     1065.57     22.55 o 
   5   9  10      105.01      110.46      7.76 o 
   6   9  10      121.71      112.57     17.55 o 
   7   9  10        7.97        6.53      6.96 o 
  -4  10  10      154.67      154.51     15.78 o 
  -3  10  10       53.43       54.86      6.12 o 
  -2  10  10       82.28       80.76      3.34 o 
  -1  10  10      226.50      224.99     15.17 o 
   0  10  10       48.00       47.70     12.59 o 
   1  10  10       28.24       19.93     10.38 o 
   2  10  10      970.37      996.32     21.83 o 
   3  10  10      145.32      138.80     11.71 o 
   4  10  10       13.42       13.18      4.04 o 
   5  10  10       31.22       28.17      5.13 o 
   6  10  10      388.75      375.69     15.70 o 
   7  10  10       33.28       30.77     12.90 o 
  -4  11  10        1.33        4.61      7.24 o 
  -3  11  10      179.30      169.13     14.49 o 
  -2  11  10      128.62      116.20      5.63 o 
  -1  11  10        3.70        3.20      2.08 o 
   0  11  10      154.97      153.42     10.97 o 
   1  11  10      660.95      699.48     19.55 o 
   2  11  10       13.53        7.89      6.26 o 
   3  11  10       14.44        7.93      3.21 o 
   4  11  10       99.39      111.15      5.77 o 
   5  11  10       76.65      105.44      7.76 o 
   6  11  10        3.40        6.25      4.27 o 
  -3  12  10        5.30       11.71      7.33 o 
  -2  12  10       31.88       36.44      6.71 o 
  -1  12  10       65.33       61.57      8.42 o 
   0  12  10       60.17       65.54      6.83 o 
   1  12  10      211.54      199.68      8.35 o 
   2  12  10       76.20       98.78     14.01 o 
   3  12  10       82.42       86.52      6.61 o 
   4  12  10       16.73       27.67      6.64 o 
   5  12  10      188.19      166.20     11.60 o 
   6  12  10      118.20      106.42     26.98 o 
  -2  13  10       39.46       73.44     13.99 o 
  -1  13  10       59.17       54.66     10.54 o 
   0  13  10       77.61       70.50      4.38 o 
   1  13  10       23.57       25.14      6.95 o 
   2  13  10      281.20      291.26      9.66 o 
   3  13  10        2.71        4.96      4.29 o 
   4  13  10       92.29       81.57     11.64 o 
   5  13  10      158.48      154.52     20.06 o 
  -1  14  10      101.19       95.64      8.09 o 
   0  14  10      187.96      201.60      6.79 o 
   1  14  10       71.55       87.35      8.18 o 
   2  14  10       10.67        3.37      2.95 o 
   3  14  10      212.29      216.53     15.81 o 
  -1  -5  11      102.06      119.54     14.89 o 
   0  -5  11      112.38      112.34      8.63 o 
   1  -5  11       43.98       39.01      8.07 o 
   2  -5  11      186.70      186.77      8.68 o 
   3  -5  11       32.07       25.88      4.16 o 
  -2  -4  11      135.14      119.29      9.33 o 
  -1  -4  11      189.20      204.94     10.31 o 
   0  -4  11       12.20       12.87      6.42 o 
   1  -4  11      567.29      556.85     25.15 o 
   2  -4  11        1.16        3.33      2.01 o 
   3  -4  11       87.75       88.76     14.15 o 
   4  -4  11       77.26       81.47      8.42 o 
  -3  -3  11      204.44      203.51     21.85 o 
  -2  -3  11       27.63       20.65      3.80 o 
  -1  -3  11      647.88      620.05     11.09 o 
   0  -3  11       68.74       65.70      8.33 o 
   1  -3  11        7.47       10.39      3.48 o 
   2  -3  11      460.65      438.33     16.22 o 
   3  -3  11      262.39      260.46      6.99 o 
   4  -3  11       66.50       65.84      7.12 o 
   5  -3  11      158.49      180.72     11.26 o 
  -4  -2  11       32.39       44.11     16.42 o 
  -3  -2  11      176.00      229.27     16.05 o 
  -2  -2  11      787.04      780.23     13.89 o 
  -1  -2  11       92.23       99.88     12.40 o 
   0  -2  11        0.94        4.88      2.36 o 
   1  -2  11        2.98        8.21      2.84 o 
   2  -2  11       29.81       29.57      3.65 o 
   3  -2  11      345.26      343.11      9.81 o 
   4  -2  11        9.18        9.76      4.80 o 
   5  -2  11       77.31       73.41      5.43 o 
   6  -2  11      210.77      202.99     25.21 o 
  -4  -1  11       42.16       58.21     17.76 o 
  -3  -1  11      162.61      171.39     15.43 o 
  -2  -1  11      444.19      428.70     16.06 o 
  -1  -1  11        9.80        8.17      3.58 o 
   0  -1  11       48.96       60.22     12.02 o 
   1  -1  11       72.91       64.74     13.69 o 
   2  -1  11      596.23      582.46     11.32 o 
   3  -1  11       38.77       39.26      4.09 o 
   4  -1  11      324.62      310.46      9.99 o 
   5  -1  11       17.98       15.11      6.11 o 
   6  -1  11      124.49      114.99     17.01 o 
  -5   0  11        4.92       13.79      9.02 o 
  -4   0  11        2.86        0.36      3.42 o 
  -3   0  11      445.67      427.94     43.46 o 
  -2   0  11      305.60      299.75      8.46 o 
  -1   0  11      699.55      674.32     23.19 o 
   0   0  11       23.66       19.27      4.34 o 
   1   0  11       30.57       28.97      3.64 o 
   2   0  11      762.83      778.23     17.92 o 
   3   0  11      759.71      739.98     24.46 o 
   4   0  11        1.68        2.21      1.82 o 
   5   0  11      110.66      120.36      5.92 o 
   6   0  11       86.65       82.58      7.43 o 
   7   0  11      215.14      222.03      9.88 o 
  -5   1  11       43.63       31.66     13.40 o 
  -4   1  11        2.20       14.08      5.53 o 
  -3   1  11     1197.42     1298.46     28.15 o 
  -2   1  11      514.79      479.52     13.22 o 
  -1   1  11        7.15        9.26      3.54 o 
   0   1  11      526.34      503.17     28.04 o 
   1   1  11     1697.66     1686.18     33.78 o 
   2   1  11       35.10       44.96      5.65 o 
   3   1  11      542.52      561.82     14.57 o 
   4   1  11       49.89       45.67     10.05 o 
   5   1  11       45.74       34.06      8.55 o 
   6   1  11      174.68      188.13      7.93 o 
   7   1  11      200.56      200.79     16.08 o 
  -5   2  11       31.33       36.11     10.13 o 
  -4   2  11      307.28      289.35     47.78 o 
  -3   2  11      383.88      348.38     41.28 o 
  -2   2  11     1706.57     1628.75     43.92 o 
  -1   2  11       71.65       62.08     11.02 o 
   0   2  11       42.11       40.73      6.46 o 
   1   2  11     1096.73     1110.49     18.83 o 
   2   2  11     1022.66      988.39     18.37 o 
   3   2  11        2.62        4.52      1.86 o 
   4   2  11      150.69      149.26      8.70 o 
   5   2  11      206.97      182.14      8.39 o 
   6   2  11      213.65      201.02      7.01 o 
   7   2  11      163.77      180.50      8.85 o 
  -5   3  11       66.26       68.12     19.33 o 
  -4   3  11       44.22       57.21      8.79 o 
  -3   3  11      118.18      148.82     32.73 o 
  -2   3  11       17.23       21.41      8.90 o 
  -1   3  11        8.21        7.26      2.53 o 
   0   3  11      839.53      845.75     15.25 o 
   1   3  11      238.93      227.05      9.02 o 
   2   3  11     2346.80     2453.37     54.18 o 
   3   3  11        0.95        4.86      1.93 o 
   4   3  11      125.58      136.45     10.86 o 
   5   3  11        0.49        2.89      3.26 o 
   6   3  11      582.24      599.97     22.58 o 
   7   3  11       11.04       12.88      4.73 o 
  -5   4  11       40.74       41.87     19.54 o 
  -4   4  11       47.86       48.15     20.18 o 
  -3   4  11       35.47       46.37     10.77 o 
  -2   4  11       13.63        9.41     10.91 o 
  -1   4  11       16.21       28.56      8.38 o 
   0   4  11       11.86       15.26      4.46 o 
   1   4  11     1846.28     1876.41     40.04 o 
   2   4  11       47.26       48.49      3.56 o 
   3   4  11      479.01      466.39     10.83 o 
   4   4  11       19.70        3.24      4.63 o 
   5   4  11      916.90      957.35     26.76 o 
   6   4  11      284.55      297.20     12.28 o 
   7   4  11      128.09      134.46     11.12 o 
   8   4  11       22.27       17.24      7.03 o 
  -5   5  11       42.17       48.81     17.39 o 
  -3   5  11        4.89       14.91      7.62 o 
  -1   5  11       25.56       33.57      4.59 o 
   0   5  11      882.79      871.81     29.48 o 
   1   5  11     1019.93     1040.57     29.18 o 
   2   5  11       92.13       81.43      6.04 o 
   3   5  11      103.13      105.21      5.47 o 
   4   5  11      118.02      119.30      4.84 o 
   5   5  11        0.58        7.79      5.73 o 
   6   5  11      605.38      597.06     15.36 o 
   7   5  11       46.22       51.14      7.33 o 
   8   5  11        7.03        7.97      6.44 o 
  -5   6  11      318.61      286.31     32.33 o 
  -4   6  11      288.52      292.38     15.87 o 
  -3   6  11      183.87      184.23     33.90 o 
  -2   6  11      409.55      421.73     17.71 o 
  -1   6  11       94.63       87.74      6.73 o 
   0   6  11      285.84      292.69      8.52 o 
   1   6  11      510.48      487.93     12.53 o 
   2   6  11      560.71      569.44     14.92 o 
   3   6  11       23.79       26.71      4.78 o 
   4   6  11      236.44      216.14      5.03 o 
   5   6  11     1105.85     1173.25     30.98 o 
   6   6  11       17.13       21.23      6.28 o 
   7   6  11      106.23       92.59      9.52 o 
   8   6  11        0.31        4.84      3.33 o 
  -5   7  11      409.75      435.34     22.90 o 
  -4   7  11      189.76      175.31      9.12 o 
  -3   7  11      221.30      220.35     14.89 o 
  -2   7  11        6.92       10.86      4.81 o 
  -1   7  11      300.61      311.71      8.48 o 
   0   7  11      468.35      472.82     13.62 o 
   1   7  11      128.74      130.95     10.86 o 
   2   7  11       43.31       31.87      6.22 o 
   3   7  11      256.56      258.67     24.45 o 
   4   7  11      905.32      871.56     18.10 o 
   5   7  11      116.42       98.62     19.79 o 
   6   7  11      236.41      278.44     12.40 o 
   7   7  11       33.47       35.57      6.67 o 
  -5   8  11       70.20       75.33      8.72 o 
  -4   8  11      206.32      207.01     27.68 o 
  -3   8  11        0.44        5.03      3.27 o 
  -2   8  11      272.20      274.82      9.93 o 
  -1   8  11      246.95      300.62     27.10 o 
   0   8  11       37.94       30.87      4.57 o 
   1   8  11      278.33      258.33     20.69 o 
   2   8  11       28.23       31.57      4.66 o 
   3   8  11       16.44       21.75      4.87 o 
   4   8  11      203.19      193.79      9.35 o 
   5   8  11      405.78      373.56     12.67 o 
   6   8  11        6.30       12.01      5.30 o 
   7   8  11       50.86       46.00     13.20 o 
  -4   9  11       11.69       13.38      3.53 o 
  -3   9  11      107.54      103.64      5.93 o 
  -2   9  11      129.21      126.32     18.43 o 
  -1   9  11      598.80      649.45     31.04 o 
   0   9  11      351.66      364.60     11.35 o 
   1   9  11       14.81       14.83      3.51 o 
   2   9  11       97.89       97.93      5.73 o 
   3   9  11       34.41       40.54      4.35 o 
   4   9  11      251.44      252.28      9.73 o 
   5   9  11       38.21       35.20      6.23 o 
   6   9  11        3.30        9.93      4.00 o 
   7   9  11       13.54       18.58      8.33 o 
  -4  10  11      128.41      114.89      8.82 o 
  -3  10  11        1.14        9.65      3.95 o 
  -2  10  11      169.91      173.09      7.64 o 
  -1  10  11      350.47      380.78     24.80 o 
   0  10  11      648.70      642.59     17.05 o 
   1  10  11       11.71       10.65      3.08 o 
   2  10  11      116.04      102.02     12.23 o 
   3  10  11      124.19      131.64     10.46 o 
   4  10  11      133.44      137.68      7.99 o 
   5  10  11       50.71       78.58      9.61 o 
   6  10  11       79.40       86.09      8.99 o 
  -3  11  11       43.30       55.80     11.83 o 
  -2  11  11      124.59      104.06      7.66 o 
  -1  11  11      117.60      122.73      5.51 o 
   0  11  11       96.08       88.42      6.21 o 
   1  11  11      376.41      338.45     22.05 o 
   2  11  11      120.74      131.49      8.75 o 
   3  11  11        0.85        6.30      3.38 o 
   4  11  11      940.42      986.68     19.42 o 
   5  11  11      253.35      250.72     12.30 o 
   6  11  11       17.98       20.54      5.13 o 
  -2  12  11        2.74        8.07      4.35 o 
  -1  12  11      233.64      207.94     13.11 o 
   0  12  11      163.94      166.48     12.13 o 
   1  12  11       73.76       58.65     11.06 o 
   2  12  11       54.33       53.42      6.42 o 
   3  12  11      494.48      540.69     11.32 o 
   4  12  11       32.57       38.37      5.81 o 
   5  12  11      124.74      107.79     20.48 o 
  -1  13  11       19.67       28.93      4.46 o 
   0  13  11       12.72        7.84      3.68 o 
   1  13  11      286.32      292.04      9.78 o 
   2  13  11       33.47       38.31      6.22 o 
   3  13  11        5.68        9.55      5.96 o 
   4  13  11       79.74       71.52      7.78 o 
   1  14  11        0.95        6.05      3.76 o 
   2  14  11       58.45       53.39     11.86 o 
   0  -4  12       34.84       30.58      8.18 o 
   1  -4  12      469.07      476.05     37.90 o 
   2  -4  12        7.21       10.79      2.81 o 
  -1  -3  12      405.39      403.22     16.97 o 
   0  -3  12       61.44       65.41     10.72 o 
   1  -3  12        3.29        7.11      1.81 o 
   2  -3  12      365.74      369.83     10.48 o 
   3  -3  12      103.10      109.93     19.01 o 
   4  -3  12      173.82      174.22      9.32 o 
  -2  -2  12      521.51      622.10     22.40 o 
  -1  -2  12        3.65        7.94      2.35 o 
   0  -2  12        2.30        2.75      2.21 o 
   1  -2  12      176.07      181.84      7.02 o 
   2  -2  12      221.36      220.37      8.58 o 
   3  -2  12       82.31       81.20      7.20 o 
   4  -2  12      213.21      200.44      9.44 o 
   5  -2  12      386.22      394.23     26.50 o 
  -3  -1  12        7.28        4.77      6.16 o 
  -2  -1  12       36.93       37.80     12.46 o 
  -1  -1  12      323.66      292.84      8.46 o 
   0  -1  12      330.01      284.76     12.67 o 
   1  -1  12        4.43        5.99      2.46 o 
   2  -1  12       20.99       10.94      2.91 o 
   3  -1  12      576.83      563.10     18.01 o 
   4  -1  12       85.38       93.80      7.31 o 
   5  -1  12       10.14        4.80      6.14 o 
  -4   0  12       68.87       66.59     19.82 o 
  -3   0  12      101.96       85.74     23.99 o 
  -2   0  12      394.58      380.48     43.63 o 
  -1   0  12       41.03       37.84     13.50 o 
   0   0  12       29.49       24.41      6.18 o 
   1   0  12      474.47      446.65     15.64 o 
   2   0  12      321.92      310.94      8.30 o 
   3   0  12       13.06        7.22      2.57 o 
   4   0  12       16.50        9.97      2.98 o 
   5   0  12      280.94      281.78     10.77 o 
   6   0  12       27.08       25.46      7.26 o 
  -4   1  12        4.30        0.36      6.17 o 
  -3   1  12      770.28      793.04     30.00 o 
  -2   1  12      470.80      451.21     25.14 o 
  -1   1  12      182.48      177.44      6.99 o 
   0   1  12      103.82      109.56      6.91 o 
   1   1  12       64.38       87.93      9.40 o 
   2   1  12      267.49      265.47     10.91 o 
   3   1  12       45.39       54.14      6.54 o 
   4   1  12       99.47       89.26      6.44 o 
   5   1  12        0.51        5.31      3.08 o 
   6   1  12      183.66      173.15      8.60 o 
  -4   2  12      185.11      180.00     35.93 o 
  -3   2  12        1.05        8.77      4.98 o 
  -2   2  12      403.88      407.79     26.50 o 
  -1   2  12      367.66      397.47     18.22 o 
   0   2  12        1.19        3.91      1.49 o 
   1   2  12      551.70      544.74     12.52 o 
   2   2  12      634.86      644.47     11.90 o 
   3   2  12      554.63      526.31     11.25 o 
   4   2  12       28.39       35.09      5.44 o 
   5   2  12       69.82       70.35      6.52 o 
   6   2  12      265.52      274.63     10.11 o 
   7   2  12        2.98        6.95      3.41 o 
  -4   3  12       67.37       45.98     14.77 o 
  -3   3  12      316.45      304.55     29.50 o 
  -2   3  12      188.11      175.82     36.44 o 
  -1   3  12       98.68       87.84      9.16 o 
   0   3  12       97.38      109.38      6.19 o 
   1   3  12      814.54      767.63     15.51 o 
   2   3  12      407.12      376.87      9.43 o 
   3   3  12       13.97       19.07      3.24 o 
   4   3  12      425.50      462.11     12.51 o 
   5   3  12       36.06       46.27     12.05 o 
   6   3  12       89.38       83.79      7.76 o 
   7   3  12      100.29      106.13     12.42 o 
  -4   4  12      518.67      502.20     43.26 o 
  -3   4  12       45.08       27.53     15.70 o 
  -2   4  12       16.96       16.03      4.79 o 
  -1   4  12       73.61       62.52      6.99 o 
   0   4  12      946.31      971.73     25.86 o 
   1   4  12      168.52      167.77      8.42 o 
   2   4  12      838.81      809.88     16.07 o 
   3   4  12      121.09      115.24      4.48 o 
   4   4  12        1.09        4.14      2.56 o 
   5   4  12      333.85      302.87     11.16 o 
   6   4  12      281.31      274.95     11.48 o 
   7   4  12      146.28      150.19      9.15 o 
  -3   5  12      557.96      563.82     25.09 o 
  -2   5  12        0.43        0.99      3.44 o 
  -1   5  12       16.31       17.21      5.03 o 
   0   5  12        8.76       10.37      3.68 o 
   1   5  12     1736.47     1762.34     35.12 o 
   2   5  12        8.37       14.77      3.26 o 
   3   5  12       57.40       50.93      5.71 o 
   4   5  12      383.90      371.88     14.36 o 
   5   5  12      573.97      591.94     15.29 o 
   6   5  12      397.25      372.29     13.03 o 
   7   5  12       69.75       83.39     10.87 o 
  -4   6  12      533.52      544.68     21.83 o 
  -3   6  12       13.30       18.36      4.35 o 
  -2   6  12        1.34        6.02      3.47 o 
  -1   6  12       43.17       63.73      7.12 o 
   0   6  12       69.84       88.22     15.93 o 
   1   6  12      627.49      643.20     21.37 o 
   2   6  12      414.22      411.81     11.56 o 
   3   6  12       41.12       42.11      4.12 o 
   4   6  12        4.80        1.37      4.00 o 
   5   6  12      426.61      428.08     13.63 o 
   6   6  12      199.76      191.53     10.09 o 
   7   6  12      137.16      139.39      8.49 o 
  -4   7  12       18.11       21.06      5.25 o 
  -3   7  12      250.43      259.80     23.53 o 
  -2   7  12       10.33        6.06      4.20 o 
  -1   7  12      126.27      153.66     12.75 o 
   0   7  12      227.04      229.50      9.96 o 
   1   7  12       21.85       33.56     12.49 o 
   2   7  12      494.96      483.39     12.15 o 
   3   7  12        3.58        4.88      3.32 o 
   4   7  12       97.26       90.13     14.13 o 
   5   7  12      339.10      337.43     13.40 o 
   6   7  12       91.99      105.06     16.75 o 
   7   7  12       59.80       61.96      9.32 o 
  -4   8  12       50.10       64.96      6.70 o 
  -3   8  12       22.95       15.32      4.39 o 
  -2   8  12      131.11      121.62      8.46 o 
  -1   8  12      301.37      282.56     11.35 o 
   0   8  12      870.05      949.11     24.90 o 
   1   8  12       21.03       25.47      4.46 o 
   2   8  12       13.21       16.78      5.20 o 
   3   8  12      100.62      101.40      5.63 o 
   4   8  12       12.90       14.72      4.46 o 
   5   8  12      183.49      221.64     14.57 o 
   6   8  12       12.15       14.15      5.89 o 
   7   8  12       15.23       11.71      4.16 o 
  -4   9  12       34.11       28.68      4.74 o 
  -3   9  12       37.08       43.45      5.33 o 
  -2   9  12       17.09       15.19      4.60 o 
  -1   9  12      555.65      588.87     15.06 o 
   0   9  12      280.57      262.44     15.17 o 
   1   9  12      246.81      254.79      9.39 o 
   2   9  12       11.06        8.89      4.08 o 
   3   9  12      129.66      135.48      7.40 o 
   4   9  12      582.93      551.03     32.65 o 
   5   9  12      231.11      267.60     12.31 o 
   6   9  12        6.27       14.16      5.50 o 
  -3  10  12       11.63        8.22      5.45 o 
  -2  10  12       84.34       97.69      7.54 o 
  -1  10  12       80.65      101.84      9.81 o 
   0  10  12      674.44      677.59     15.79 o 
   1  10  12        4.65        6.42      3.82 o 
   2  10  12      248.37      241.90      9.07 o 
   3  10  12       67.54       69.91      6.94 o 
   4  10  12      289.79      295.09     23.53 o 
   5  10  12      266.78      306.22     14.09 o 
   6  10  12       81.25      118.50     15.13 o 
  -2  11  12        9.82        5.85      4.72 o 
  -1  11  12       23.12       43.47      5.37 o 
   0  11  12        2.86        8.34      3.36 o 
   1  11  12      264.68      240.73     13.10 o 
   2  11  12        3.88        8.54      4.17 o 
   3  11  12      410.32      416.13     20.19 o 
   4  11  12      178.51      175.01     12.06 o 
   5  11  12      204.98      216.39     12.07 o 
  -2  12  12       67.08       58.90      6.41 o 
  -1  12  12      134.76      145.05     27.55 o 
   0  12  12        3.92        6.84      5.01 o 
   1  12  12       86.84       83.09      7.40 o 
   2  12  12      129.72      123.53     10.30 o 
   3  12  12       87.70      103.68      7.27 o 
   4  12  12       28.10       36.29      6.41 o 
   5  12  12        9.27       16.21      6.51 o 
   0  13  12       32.00       37.93      8.76 o 
   1  13  12        8.00        6.02      2.72 o 
   2  13  12       40.48       43.54      5.78 o 
   3  13  12      123.50      115.83      8.71 o 
   0  -2  13      358.51      338.56     12.34 o 
   1  -2  13      273.34      251.37      9.05 o 
   2  -2  13      195.32      187.95      9.79 o 
   3  -2  13        2.99        6.07      2.98 o 
  -2  -1  13       66.38       48.10     13.56 o 
  -1  -1  13      349.46      362.68     24.49 o 
   0  -1  13      259.61      267.82     14.17 o 
   1  -1  13      148.48      184.82     14.10 o 
   2  -1  13        2.15        5.50      1.70 o 
   3  -1  13      190.92      177.99      9.14 o 
   4  -1  13       35.54       42.89      5.80 o 
  -2   0  13       66.45       69.83     21.50 o 
  -1   0  13        0.51       12.24      9.56 o 
   0   0  13       95.06       95.54      9.83 o 
   1   0  13      181.42      189.36      8.41 o 
   2   0  13      157.31      156.87      8.17 o 
   3   0  13       23.29       20.15      4.78 o 
   4   0  13       98.58      130.04     11.61 o 
   5   0  13      423.37      438.35     25.65 o 
  -3   1  13      283.05      322.91     24.98 o 
  -2   1  13       15.43       10.05      4.84 o 
  -1   1  13       31.10       23.13      9.61 o 
   0   1  13      438.24      432.22     10.45 o 
   1   1  13      207.24      194.91      7.87 o 
   2   1  13       53.04       49.86      8.89 o 
   3   1  13      266.88      253.08     13.81 o 
   4   1  13      216.09      201.77     13.15 o 
   5   1  13      156.68      174.80      8.40 o 
  -3   2  13        5.41       23.37     11.71 o 
  -2   2  13      414.52      378.24     28.08 o 
  -1   2  13      628.65      586.23     17.85 o 
   0   2  13      154.69      149.39     12.53 o 
   1   2  13       48.51       51.09      6.12 o 
   2   2  13     1232.02     1245.48     12.45 o 
   3   2  13      157.65      165.72      7.94 o 
   4   2  13       10.34       10.79      4.21 o 
   5   2  13      292.12      301.01      9.28 o 
   6   2  13      326.32      291.11     12.72 o 
  -3   3  13      343.28      322.89     25.61 o 
  -2   3  13        0.93        5.69      5.77 o 
  -1   3  13        8.94        4.91      6.60 o 
   0   3  13      622.87      570.21     10.00 o 
   1   3  13      304.95      294.80     11.14 o 
   2   3  13       47.01       39.39      5.64 o 
   3   3  13      250.37      235.55      6.27 o 
   4   3  13      562.92      584.88     34.21 o 
   5   3  13       11.73       11.62      6.48 o 
   6   3  13        9.21        4.08      2.21 o 
  -3   4  13        2.06        9.75      8.19 o 
  -2   4  13      205.28      142.27     35.70 o 
  -1   4  13        3.15        6.00      3.69 o 
   0   4  13       38.09       35.07      8.34 o 
   1   4  13       85.14       81.19      4.04 o 
   2   4  13      120.93      140.46     11.01 o 
   3   4  13       14.12       20.53      5.99 o 
   4   4  13       62.28       56.51      4.35 o 
   5   4  13      312.34      287.98     11.48 o 
   6   4  13      158.74      168.24     12.12 o 
  -3   5  13      264.67      255.72     26.71 o 
  -2   5  13        3.91       14.34      4.08 o 
  -1   5  13       13.87       18.95      5.41 o 
   0   5  13        0.92        5.02      3.19 o 
   1   5  13      263.56      251.42     12.94 o 
   2   5  13      361.78      360.70     29.22 o 
   3   5  13      112.68       99.10      6.55 o 
   4   5  13       81.59       92.54      8.19 o 
   5   5  13      130.42      104.92     27.44 o 
   6   5  13       34.41       33.86      7.58 o 
  -3   6  13       21.45       16.98      4.66 o 
  -2   6  13      127.52      112.36      8.22 o 
  -1   6  13       13.33       19.43      4.81 o 
   0   6  13      676.66      723.05     16.30 o 
   1   6  13        4.05        6.82      3.51 o 
   2   6  13      187.52      227.78     29.93 o 
   3   6  13      286.61      281.77      9.22 o 
   4   6  13      345.24      354.16     14.34 o 
   5   6  13       47.96       55.47     21.50 o 
   6   6  13      364.27      379.29     16.00 o 
  -3   7  13      136.48      115.84     12.92 o 
  -2   7  13      142.06      116.02     10.32 o 
  -1   7  13      662.53      626.65     29.72 o 
   0   7  13        1.33        8.61      7.35 o 
   1   7  13      687.31      692.84     12.50 o 
   2   7  13       55.08       59.41      5.30 o 
   3   7  13        6.96       13.81      4.01 o 
   4   7  13       24.23       33.12      6.60 o 
   5   7  13      468.51      471.43     14.84 o 
   6   7  13       17.80       22.58      9.73 o 
  -3   8  13        4.25       14.93      4.30 o 
  -2   8  13       11.47       11.73      4.98 o 
  -1   8  13        7.17       17.34      4.53 o 
   0   8  13     1121.61     1189.57     18.36 o 
   1   8  13       24.02       36.13      9.68 o 
   2   8  13       60.99       68.85      5.82 o 
   3   8  13      206.00      202.51      6.74 o 
   4   8  13      197.75      201.57     10.45 o 
   5   8  13       28.52       24.66      7.37 o 
   6   8  13       91.75      110.74     19.97 o 
  -3   9  13       11.40       14.66      4.59 o 
  -2   9  13       15.21       15.19      3.81 o 
  -1   9  13      151.72      155.03      7.80 o 
   0   9  13       71.25       66.02      7.70 o 
   1   9  13      265.43      261.05     12.14 o 
   2   9  13       54.88       45.37      4.84 o 
   3   9  13        3.06        4.38      2.61 o 
   4   9  13       92.62       84.15      9.20 o 
   5   9  13      305.05      280.31     29.72 o 
   6   9  13        3.40       14.08      6.17 o 
  -2  10  13        4.84        4.26      2.87 o 
  -1  10  13       75.39       82.81      8.11 o 
   0  10  13      364.06      357.29     14.45 o 
   1  10  13      239.05      232.56     10.71 o 
   2  10  13       19.32       19.09      5.21 o 
   3  10  13        2.21        4.43      2.32 o 
   4  10  13      388.21      393.99     15.45 o 
   5  10  13       97.14       92.98     25.86 o 
  -2  11  13       13.25       14.04      7.90 o 
  -1  11  13      333.95      307.09     27.72 o 
   0  11  13       12.20       16.29      9.71 o 
   1  11  13      158.98      157.99     13.39 o 
   2  11  13      155.21      171.72     28.25 o 
   3  11  13      181.57      200.83     25.16 o 
   4  11  13       62.10       54.35     12.31 o 
   5  11  13      106.57      134.50     10.00 o 
   0  12  13      170.59      175.95      8.55 o 
   1  12  13       14.57       10.51      4.34 o 
   2  12  13       68.44       61.20      8.67 o 
   3  12  13      202.64      189.61     10.55 o 
   4  12  13      241.34      238.44     13.63 o 
   0   0  14      315.16      299.06      8.89 o 
   1   0  14      128.11      118.73      9.39 o 
   2   0  14      252.18      258.85     12.42 o 
   3   0  14       47.99       51.14      7.78 o 
  -1   1  14      240.91      183.91     39.19 o 
   0   1  14      219.94      213.19     15.06 o 
   1   1  14      250.90      273.98     10.36 o 
   2   1  14        7.29        9.31      3.85 o 
   3   1  14      100.71      107.32      9.81 o 
   4   1  14        6.56        7.14      3.66 o 
  -2   2  14       84.49       52.28     35.02 o 
  -1   2  14      174.87      155.64     16.80 o 
   0   2  14      247.25      264.16     24.38 o 
   1   2  14      130.57      114.40      9.15 o 
   2   2  14      122.19      127.56      9.69 o 
   3   2  14       34.17       29.06      4.72 o 
   4   2  14       53.51       54.85      7.14 o 
   5   2  14      164.74      158.78      9.17 o 
  -2   3  14        1.99        7.81      5.94 o 
  -1   3  14      123.71      128.65     12.79 o 
   0   3  14      163.73      158.96     26.60 o 
   1   3  14      101.92       97.70      6.63 o 
   2   3  14       10.69        7.53      1.89 o 
   3   3  14      187.20      202.54      9.66 o 
   4   3  14      428.40      439.66     15.87 o 
   5   3  14       48.58       55.74      6.78 o 
  -2   4  14       98.53       77.28     10.47 o 
  -1   4  14      190.22      202.57     14.79 o 
   0   4  14      139.87      149.90     13.12 o 
   1   4  14       12.18       10.65      3.71 o 
   2   4  14      200.08      173.76      8.68 o 
   3   4  14       65.14       70.46      8.52 o 
   4   4  14      148.95      161.49     14.75 o 
   5   4  14      110.89      127.59     14.27 o 
  -2   5  14        2.53       16.23      6.67 o 
  -1   5  14      261.81      242.34     12.22 o 
   0   5  14        0.29        1.26      3.52 o 
   1   5  14      432.39      434.53     25.49 o 
   2   5  14        1.48        6.49      5.34 o 
   3   5  14      182.60      179.50     10.20 o 
   4   5  14      307.24      319.55     13.29 o 
   5   5  14      111.09      107.43     12.83 o 
  -2   6  14       11.48       20.89      4.64 o 
  -1   6  14      166.81      177.38     13.07 o 
   0   6  14      408.00      445.89     15.20 o 
   1   6  14      205.08      211.50      8.46 o 
   2   6  14      213.28      221.15      7.88 o 
   3   6  14      429.68      451.66     15.54 o 
   4   6  14      279.17      259.76     12.71 o 
   5   6  14       19.25        9.98      4.56 o 
  -2   7  14       19.90       13.68      7.19 o 
  -1   7  14        3.48        6.30      3.61 o 
   0   7  14        4.46        6.71      3.74 o 
   1   7  14      245.58      256.38     10.52 o 
   2   7  14        5.59       12.33     10.05 o 
   3   7  14        6.07        8.24      4.11 o 
   4   7  14      143.77      144.80     12.56 o 
   5   7  14      448.42      476.07     19.52 o 
  -2   8  14       25.47       26.27      5.10 o 
  -1   8  14       25.92       34.78      7.78 o 
   0   8  14      183.43      201.26     31.69 o 
   1   8  14        4.70        9.92      3.98 o 
   2   8  14      134.96      138.17      8.71 o 
   3   8  14        1.03        1.01      6.55 o 
   4   8  14       16.19       23.95      5.85 o 
   5   8  14       49.09       44.33     13.83 o 
  -2   9  14       11.23        9.65      4.50 o 
  -1   9  14      221.63      224.44     11.62 o 
   0   9  14       17.57       16.72      5.26 o 
   1   9  14      184.92      187.37      9.11 o 
   2   9  14       96.78      102.55      6.88 o 
   3   9  14      186.11      172.47     14.38 o 
   4   9  14       27.18       16.09      5.50 o 
   5   9  14      208.80      172.47     25.95 o 
  -1  10  14        5.30        6.72      4.77 o 
   0  10  14      523.74      538.33     25.06 o 
   1  10  14        1.38        9.67      3.10 o 
   2  10  14       47.93       56.72      5.15 o 
   3  10  14       64.05       79.31     30.05 o 
   4  10  14      323.67      297.66     31.23 o 
   0  11  14        2.14        7.71      4.05 o 
   1  11  14       19.68       19.71      6.11 o 
   2  11  14      133.53      157.78     10.88 o 
   3  11  14      230.32      227.00     25.98 o 
   1   2  15       90.91       87.16      6.64 o 
   2   2  15       22.68       25.84      5.47 o 
   0   3  15      163.84      162.78     11.57 o 
   1   3  15      120.66      112.71     14.62 o 
   2   3  15        1.27        3.29      2.52 o 
   3   3  15        6.56        4.03      2.48 o 
  -1   4  15       19.20       27.85      8.15 o 
   0   4  15      321.70      331.22     13.32 o 
   1   4  15       30.04       33.62      7.62 o 
   2   4  15       29.84       41.53      9.16 o 
   3   4  15        7.56       11.14      3.87 o 
   4   4  15      178.93      188.29     11.98 o 
  -1   5  15      463.09      473.82     13.26 o 
   0   5  15        2.86       11.48      4.59 o 
   1   5  15       64.71       56.88      7.95 o 
   2   5  15       42.58       58.51      7.37 o 
   3   5  15      187.69      222.21     13.42 o 
   4   5  15      106.19      108.94     11.51 o 
  -1   6  15        2.84       13.07      4.67 o 
   0   6  15      275.52      277.34     19.10 o 
   1   6  15       98.11       95.46      9.82 o 
   2   6  15       36.54       48.58     12.20 o 
   3   6  15      222.31      243.94     14.13 o 
   4   6  15      215.39      239.61     13.76 o 
  -1   7  15      177.92      157.82     21.57 o 
   0   7  15       42.29       47.53     17.35 o 
   1   7  15      292.02      276.75     26.01 o 
   2   7  15        0.83        5.25      6.31 o 
   3   7  15      185.60      183.70     11.32 o 
   4   7  15      147.86      147.47     11.12 o 
   0   8  15      204.74      204.43     10.49 o 
   1   8  15      191.16      197.02     10.05 o 
   2   8  15      193.81      196.16      8.31 o 
   3   8  15       96.00      102.48     12.83 o 
   4   8  15      147.74      151.65     11.18 o 
   0   9  15       10.51        9.72      6.50 o 
   1   9  15      208.35      226.44      9.77 o 
   2   9  15        2.85       11.79      4.17 o 
   3   9  15      213.59      286.79     15.02 o 
   1  10  15        6.07        4.66      3.16 o 
   2  10  15       36.61       54.94     11.79 o 
                                                 
